# Supplementary material for: The infant gut resistome is associated with E. coli and early-life exposures
Source: BMC Microbiol. 2021 Jul 2;21:201. doi: 10.1186/s12866-021-02129-x (PMC8252198; doi:10.1186/s12866-021-02129-x)
Supplement: Supplementary file 2 — Additional file 2 Table S1: Baseline Characteristics by Single vs. Paired-end Reads. Table S2: Prevalence, Mean, and Median of ARGs by Sample Age. Table S3: Negative Binomial Regression of Unique ARG Markers. Table S4: Negative Binomial Regression of Relative Abundance of ARGs. Table S5: Analysis of 2 Infants with Overall ARG Relative Abundance > 10,000 at 1 Year. Table S6: MaAsLin2 Analysis of Antimicrobial Resistance Genes Adjusted for Covariates and Early-life Exposures. Table S7: PERMANOVA of the Resistome. Table S8: Linear Models to Assess Difference between 1-Year and 6-Week Samples by Covariates. Table S9: MaAsLin2 Analysis of HUMAnN2 Gene Families Adjusted for Covariates and Early-life Exposures. [file 12866_2021_2129_MOESM2_ESM.xlsx]

## Sheet: Overview
Overview of Supplementary Tables
S1: Baseline Characteristics by Single vs. Paired-end Reads
S2: Prevalence, Mean, and Median of ARGs by Sample Age
S3: Negative Binomial Regression of Unique ARG Markers
S4: Negative Binomial Regression of Relative Abundance of ARGs
S5: Analysis of 2 Infants with Overall ARG Relative Abundance > 10000 at 1 Year
S6: MaAsLin2 Analysis of Antimicrobial Resistance Genes Adjusted for Covariates and Early-life Exposures
S7: PERMANOVA of the Resistome
S8: Linear Models to Assess Difference between 1-Year and 6-Week Samples by Covariates
S9: MaAsLin2 Analysis of HUMAnN2 Gene Families Adjusted for Covariates and Early-life Exposures
ARGs = antimicrobial resistance genes

## Sheet: Table S1
Baseline Characteristics by Single vs. Paired-end Reads
		Sequencing Scheme		Kruskal-Wallis Test*
		Singe-End Reads	Paired-End Reads
n (%)		201 (47.9%)	219 (52.1%)
Maternal Characteristics
Intrapartum Antibiotic Exposure Class** (%)				0.155
	None	81 (40.3)	109 (49.8)
	Penicillin	42 (20.9)	44 (20.1)
	Cephalosporin	48 (23.9)	38 (17.4)
	Multiple	24 (11.9)	26 (11.9)
	Other	6 (3.0)	2 (0.9)
Maternal Antibiotic Exposure Prior to Delivery (%)				0.185
	No	148 (73.6)	166 (75.8)
	Yes	35 (17.4)	43 (19.6)
	Missing	18 (9.0)	10 (4.6)
Delivery Mode (%)				0.998
	Vaginal	146 (72.6)	158 (72.1)
	Cesarean Section	55 (27.4)	61 (27.9)
Group B Strep Positive (%)				0.879
	No	132 (65.7)	142 (64.8)
	Yes	65 (32.3)	71 (32.4)
	Missing	4 (2.0)	6 (2.7)
Parity*** (%)				0.28
	0	101 (50.8)	107 (48.9)
	1	62 (31.2)	82 (37.4)
	>2	36 (18.1)	30 (13.7)
Infant Characteristics
Sex (%)				0.647
	Female	88 (43.8)	90 (41.1)
	Male	113 (56.2)	129 (58.9)
Feeding Mode (%)				0.713
	Breast-fed	110 (54.7)	117 (53.4)
	Formula-fed	8 (4.0)	6 (2.7)
	Combination	83 (41.3)	96 (43.8)
Gestational Age in Weeks (Mean (SD))		39.09 (1.62)	39.02 (1.51)	0.645
Birth Weight in Grams (Mean (SD))		3393 (495)	3436 (519)	0.382
Neonatal Antibiotics (%)	No	195 (97.0)	211 (96.3)	0.913
	Yes	6 (3.0)	8 (3.7)
Sample Characteristics
Reads in Millions (Mean (SD))		22.3 (9.6)	58.9 (20.8)	<0.001
Sample Types (%)				1
	Six Week	101 (50.2)	109 (49.8)
	One Year	100 (49.8)	110 (50.2)
Sample Age in Days (Mean (SD))		212 (168)	210 (166)	0.874
Notes for Table S1:
* Bold indicates statistical significance at P < 0.05
** Penicillin: Includes amoxicillin, penicillin, or ampicillin. Cephalosporin: includes cephalexin or cefazolin. Multiple: Includes a combination of two or more classes of antibiotics. Other: Includes aminoglycosides, glycopeptides, or lincomycins
***Two single-end read samples were missing parity

## Sheet: Table S2
Prevalence, Mean, and Median of ARGs by Sample Age
Protein_Accession	ARO	Prevalence	mean_RPKM	median_RPKM	Prevalence_1Y	mean_RPKM_1Y	median_RPKM_1Y	Prevalence_6W	mean_RPKM_6W	median_RPKM_6W	mean_RPKM_S	median_RPKM_S	mean_RPKM_1Y_S	median_RPKM_1Y_S	mean_RPKM_6W_S	median_RPKM_6W_S	Model.Name	AMR.Gene.Family	Drug.Class	Resistance.Mechanism	perfect_resistome_matches_card2020	resisomes_sequence_variants_card2020	antibiotic_inactivation	antibiotic_efflux	antibiotic_target_protection	antibiotic_target_alteration	resistance_by_absence	reduced_permeability_to_antibiotic	antibiotic_target_replacement	acridine_dye	aminocoumarin	aminoglycoside	cephalosporin	cephamycin	penam	tetracycline	phenicol	antibacterial_free_fatty_acids	carbapenem	monobactam	peptide	diaminopyrimidine	triclosan	fluoroquinolone	glycylcycline	nitrofuran	lincosamide	rifamycin	streptogramin
ABG77965_1	ARO_3004042	87.619	32.7861	5.77087	80.9524	5.8264	1.06837	94.2857	59.7458	33.3206	37.4189	8.55647	7.1973	1.93675	63.3668	39.6008	Enterobacter cloacae acrA	resistance-nodulation-cell division (RND) antibiotic efflux pump	fluoroquinolone antibiotic;cephalosporin;glycylcycline;penam;tetracycline antibiotic;rifamycin antibiotic;phenicol antibiotic;triclosan	antibiotic efflux	Enterobacter cloacae	Enterobacter hormaechei, Klebsiella pneumoniae, Enterobacter cloacae, Enterobacter asburiae, Enterobacter kobei	0	1	0	0	0	0	0	0	0	0	0	0	0	1	1	0	0	0	0	0	0	1	0	0	0	0	0
YP_002743273_1	ARO_3000616	87.381	10.3909	3.56143	91.9048	6.4882	3.32511	82.8571	14.2937	4.21312	11.8915	4.5315	7.0597	3.61829	17.251	5.45861	mel	ATP-binding cassette (ABC) antibiotic efflux pump	macrolide antibiotic;streptogramin antibiotic	antibiotic efflux	Streptococcus pyogenes	Enterococcus faecium, Clostridioides difficile, Streptococcus agalactiae, Streptococcus pyogenes	1	0	0	0	0	0	0	0	0	0	0	0	0	0	1	0	0	0	0	0	0	0	0	0	0	0	0
CDJ73208	ARO_3003890	84.5238	46.1465	6.91434	76.6667	8.1427	1.52372	92.381	84.1503	47.6092	54.5958	13.3076	10.6209	2.48571	91.0905	55.5838	Escherichia coli UhpT with mutation conferring resistance to fosfomycin	UhpT	fosfomycin	antibiotic target alteration	NA	Raoultella planticola, Salmonella enterica, Escherichia coli, Klebsiella pneumoniae, Klebsiella aerogenes, Klebsiella oxytoca, Shigella sonnei, Shigella dysenteriae, Shigella flexneri, Enterobacter cloacae, Citrobacter freundii, Citrobacter amalonaticus, Enterobacter asburiae, Citrobacter koseri, Enterobacter hormaechei, Vibrio parahaemolyticus, Enterobacter kobei, Citrobacter youngae	1	0	0	0	0	0	0	0	0	1	0	0	0	0	0	0	0	0	0	0	0	0	0	0	0	0	0
BAE77933_1	ARO_3000518	84.0476	36.4113	6.9357	74.2857	6.9823	1.35081	93.8095	65.8402	39.4579	43.3222	12.8369	9.3993	2.52323	70.185	42.8173	CRP	resistance-nodulation-cell division (RND) antibiotic efflux pump	macrolide antibiotic;fluoroquinolone antibiotic;penam	antibiotic efflux	Escherichia coli	Shigella dysenteriae, Yersinia pestis, Salmonella enterica, Escherichia coli, Klebsiella pneumoniae, Pseudomonas aeruginosa, Klebsiella aerogenes, Proteus mirabilis, Serratia marcescens, Klebsiella oxytoca, Vibrio cholerae, Shigella sonnei, Acinetobacter baumannii, Vibrio vulnificus, Legionella pneumophila, Serratia odorifera, Serratia liquefaciens, Raoultella planticola, Proteus penneri, Citroba…	1	0	0	0	0	0	0	0	0	1	0	0	0	0	0	0	0	0	0	0	0	0	0	0	0	0	0
NP_415804_1	ARO_3004045	83.3333	19.8481	2.70639	77.619	4.055	0.713341	89.0476	35.6412	13.0628	23.8177	5.43188	5.2242	1.17611	40.0249	18.2204	antibiotic resistant fabI	antibiotic resistant fabI	isoniazid;triclosan	antibiotic target alteration	NA	Enterobacter hormaechei, Escherichia coli, Klebsiella pneumoniae, Enterobacter cloacae, Enterobacter asburiae, Providencia stuartii	1	0	0	0	0	0	0	0	0	1	0	0	0	0	0	0	0	0	0	0	0	0	0	0	0	0	0
NP_312937_1	ARO_3003288	81.1905	49.169	7.32338	70.9524	9.2096	1.45687	91.4286	89.1284	50.039	60.5601	15.2364	12.98	3.50045	97.4842	60.0048	Escherichia coli rpoB mutants conferring resistance to rifampicin	rifamycin-resistant beta-subunit of RNA polymerase (rpoB)	peptide antibiotic;rifamycin antibiotic	antibiotic target alteration;antibiotic target replacement	NA	Escherichia coli, Klebsiella pneumoniae, Shigella sonnei, Enterobacter cloacae, Enterobacter kobei, Salmonella enterica	0	0	0	1	0	0	0	0	0	0	0	0	0	0	0	0	0	0	0	0	0	0	0	0	0	0	0
NP_417169_1	ARO_3000516	80.4762	51.5371	7.23658	70.9524	10.8277	1.28949	90	92.2465	32.5344	64.0401	15.181	15.2605	3.98857	102.496	36.5567	emrR	major facilitator superfamily (MFS) antibiotic efflux pump	fluoroquinolone antibiotic	antibiotic efflux	Escherichia coli, Salmonella enterica, Shigella flexneri, Shigella dysenteriae, Shigella sonnei	Citrobacter koseri, Acinetobacter baumannii, Citrobacter youngae, Enterobacter kobei, Vibrio parahaemolyticus, Enterobacter hormaechei, Salmonella enterica, Enterobacter asburiae, Raoultella planticola, Burkholderia pseudomallei, Citrobacter amalonaticus, Citrobacter freundii, Enterobacter cloacae, Shigella flexneri, Shigella dysenteriae, Shigella sonnei, Klebsiella oxytoca, Serratia marcescens, …	0	0	0	0	0	0	1	0	0	0	0	0	0	0	0	0	0	0	0	1	0	0	0	0	0	0	0
NP_460903_1	ARO_3000826	78.8095	19.6997	3.30281	66.1905	3.4238	0.670981	91.4286	35.9757	19.0568	24.9967	7.04667	5.1726	1.67073	39.3485	23.4573	sdiA	resistance-nodulation-cell division (RND) antibiotic efflux pump	fluoroquinolone antibiotic;cephalosporin;glycylcycline;penam;tetracycline antibiotic;rifamycin antibiotic;phenicol antibiotic;triclosan	antibiotic efflux	Salmonella enterica	Salmonella enterica, Klebsiella pneumoniae	1	0	0	0	0	0	0	0	0	0	0	0	0	0	0	0	0	0	0	0	0	0	0	0	0	1	0
NP_418486_1	ARO_3003511	76.9048	22.4248	2.34672	71.4286	4.4592	0.732146	82.381	40.3905	13.0529	29.1592	7.01166	6.2428	1.62072	49.029	24.1741	Escherichia coli soxS with mutation conferring antibiotic resistance	ATP-binding cassette (ABC) antibiotic efflux pump;major facilitator superfamily (MFS) antibiotic efflux pump;resistance-nodulation-cell division (RND) antibiotic efflux pump;General Bacterial Porin with reduced permeability to beta-lactams	fluoroquinolone antibiotic;monobactam;carbapenem;cephalosporin;glycylcycline;cephamycin;penam;tetracycline antibiotic;rifamycin antibiotic;phenicol antibiotic;triclosan;penem	antibiotic target alteration;antibiotic efflux;reduced permeability to antibiotic	NA	Enterobacter hormaechei, Salmonella enterica, Escherichia coli, Klebsiella pneumoniae, Klebsiella aerogenes, Klebsiella oxytoca, Shigella sonnei, Shigella dysenteriae, Shigella flexneri, Enterobacter cloacae, Citrobacter freundii, Citrobacter amalonaticus, Citrobacter koseri, Vibrio parahaemolyticus, Citrobacter youngae	1	0	0	0	0	0	0	0	0	0	0	0	0	0	0	0	0	0	0	0	0	0	0	0	0	0	0
AAA23033_1	ARO_3000190	74.2857	48.1544	15.4325	97.619	63.7464	43.5385	50.9524	32.5624	0.15635	64.8232	35.2569	65.3012	44.491	63.9075	10.2846	tetO	tetracycline-resistant ribosomal protection protein	tetracycline antibiotic	antibiotic target protection	Campylobacter jejuni, Campylobacter coli	Salmonella enterica, Escherichia coli, Klebsiella pneumoniae, Enterococcus faecalis, Streptococcus pyogenes, Campylobacter jejuni, Enterococcus faecium, Clostridioides difficile, Campylobacter coli, Streptococcus agalactiae, Streptococcus constellatus, Streptococcus anginosus, Staphylococcus aureus	0	1	0	0	0	0	0	0	0	0	0	0	0	0	0	0	0	0	0	0	0	0	0	0	0	0	0
NP_417969_1	ARO_3003834	73.0952	19.3291	1.21188	81.4286	4.4451	0.765646	64.7619	34.2131	5.84752	26.4438	3.94859	5.459	1.24387	52.8291	31.9566	gadE	resistance-nodulation-cell division (RND) antibiotic efflux pump	penam;fluoroquinolone antibiotic;macrolide antibiotic	antibiotic efflux	NA	NA	1	0	0	0	0	0	0	0	0	1	0	0	0	0	0	0	0	0	0	0	0	0	0	0	0	0	0
YP_489794_1	ARO_3000263	72.8571	50.7514	4.81062	69.0476	11.1544	2.08254	76.6667	90.3484	23.6734	69.6588	15.2012	16.1547	4.77241	117.846	39.897	marA	resistance-nodulation-cell division (RND) antibiotic efflux pump;General Bacterial Porin with reduced permeability to beta-lactams	fluoroquinolone antibiotic;monobactam;carbapenem;cephalosporin;glycylcycline;cephamycin;penam;tetracycline antibiotic;rifamycin antibiotic;phenicol antibiotic;triclosan;penem	antibiotic efflux;reduced permeability to antibiotic	Salmonella enterica, Escherichia coli, Klebsiella pneumoniae, Klebsiella oxytoca, Shigella sonnei, Shigella dysenteriae, Shigella flexneri	Salmonella enterica, Escherichia coli, Klebsiella pneumoniae, Klebsiella aerogenes, Enterococcus faecium, Klebsiella oxytoca, Shigella sonnei, Shigella dysenteriae, Shigella flexneri, Enterobacter cloacae, Citrobacter freundii, Citrobacter amalonaticus, Enterobacter asburiae, Citrobacter koseri, Enterobacter hormaechei, Vibrio parahaemolyticus, Enterobacter kobei, Citrobacter youngae, Raoultella …	0	0	0	1	0	0	0	0	0	0	0	0	0	0	0	0	0	0	0	0	0	1	0	0	0	0	0
AAN82549_1	ARO_3003369	71.4286	159.31	14.6712	69.0476	35.7693	6.22529	73.8095	282.851	74.2367	223.034	46.8092	51.8038	14.2404	383.217	178.369	Escherichia coli EF-Tu mutants conferring resistance to Pulvomycin	elfamycin resistant EF-Tu	elfamycin antibiotic	antibiotic target alteration	NA	Klebsiella aerogenes, Vibrio vulnificus, Legionella pneumophila, Serratia odorifera, Serratia liquefaciens, Raoultella planticola, Proteus penneri, Citrobacter youngae, Yersinia enterocolitica, Enterobacter kobei, Vibrio parahaemolyticus, Enterobacter hormaechei, Providencia stuartii, Providencia rettgeri, Proteus vulgaris, Citrobacter koseri, Haemophilus parainfluenzae, Enterobacter asburiae, Ci…	0	0	0	0	0	0	1	0	0	0	0	0	0	0	0	0	0	0	0	1	0	0	0	0	0	0	0
AAC75314_1	ARO_3003578	69.5238	16.057	1.06603	75.7143	3.5816	0.737218	63.3333	28.5325	3.76575	23.0957	3.59221	4.7304	1.31494	45.0513	17.4042	pmrF	pmr phosphoethanolamine transferase	peptide antibiotic	antibiotic target alteration	Shigella sonnei, Shigella dysenteriae, Shigella flexneri, Escherichia coli	Escherichia coli, Klebsiella pneumoniae, Enterococcus faecium, Serratia marcescens, Klebsiella oxytoca, Shigella sonnei, Shigella dysenteriae, Shigella flexneri, Enterobacter cloacae, Citrobacter freundii, Citrobacter amalonaticus, Enterobacter hormaechei, Vibrio parahaemolyticus, Citrobacter youngae, Raoultella planticola, Acinetobacter baumannii, Salmonella enterica	0	1	0	0	0	0	0	0	0	0	1	0	1	1	1	0	0	0	0	0	1	1	1	0	0	1	0
AAC77033_1	ARO_3003381	69.0476	44.6787	4.06933	64.7619	9.8653	1.80859	73.3333	79.4921	23.9934	64.707	16.0346	15.2331	4.22734	108.398	57.6984	Escherichia coli soxR with mutation conferring antibiotic resistance	ATP-binding cassette (ABC) antibiotic efflux pump;major facilitator superfamily (MFS) antibiotic efflux pump;resistance-nodulation-cell division (RND) antibiotic efflux pump	fluoroquinolone antibiotic;cephalosporin;glycylcycline;penam;tetracycline antibiotic;rifamycin antibiotic;phenicol antibiotic;triclosan	antibiotic target alteration;antibiotic efflux	NA	Listeria monocytogenes, Klebsiella pneumoniae, Enterococcus faecalis, Pseudomonas aeruginosa, Escherichia coli, Klebsiella oxytoca, Shigella sonnei, Shigella dysenteriae, Shigella flexneri, Citrobacter amalonaticus, Citrobacter koseri, Enterobacter hormaechei, Vibrio parahaemolyticus, Salmonella enterica	0	1	0	0	0	0	0	0	0	0	0	0	0	1	0	0	0	0	0	0	0	0	0	0	0	0	0
YP_491919_1	ARO_3000508	68.3333	6.1639	0.358053	74.2857	1.4616	0.229118	62.381	10.8663	1.43474	9.0204	1.52344	1.9675	0.468883	17.4192	6.86939	gadX	resistance-nodulation-cell division (RND) antibiotic efflux pump	macrolide antibiotic;fluoroquinolone antibiotic;penam	antibiotic efflux	Escherichia coli, Shigella sonnei, Shigella dysenteriae, Shigella flexneri	Escherichia coli, Acinetobacter baumannii, Salmonella enterica, Klebsiella pneumoniae, Streptococcus pyogenes, Serratia marcescens, Klebsiella oxytoca, Shigella sonnei, Shigella dysenteriae, Shigella flexneri	0	0	0	1	0	0	0	0	0	0	0	0	0	0	1	0	0	0	0	0	0	0	0	0	1	0	1
YP_489321_1	ARO_3001329	67.1429	61.5937	5.04107	66.6667	13.5221	2.33601	67.619	109.665	20.0559	91.7353	16.7693	20.2831	5.95939	162.181	76.9406	mdtG	major facilitator superfamily (MFS) antibiotic efflux pump	fosfomycin	antibiotic efflux	Salmonella enterica, Escherichia coli, Shigella sonnei, Shigella dysenteriae, Shigella flexneri	Shigella flexneri, Citrobacter freundii, Vibrio parahaemolyticus, Enterobacter hormaechei, Stenotrophomonas maltophilia, Citrobacter koseri, Enterobacter kobei, Citrobacter youngae, Citrobacter amalonaticus, Salmonella enterica, Escherichia coli, Klebsiella pneumoniae, Serratia marcescens, Klebsiella oxytoca, Shigella sonnei, Shigella dysenteriae	0	1	0	0	0	0	0	0	0	0	1	0	0	0	0	0	0	0	0	0	0	1	0	0	0	0	0
ACN32294_1	ARO_3000237	67.1429	17.8682	1.10357	71.9048	3.9383	0.701826	62.381	31.7981	4.67853	26.6122	4.62892	5.4771	1.58765	50.974	23.2548	tolC	ATP-binding cassette (ABC) antibiotic efflux pump;major facilitator superfamily (MFS) antibiotic efflux pump;resistance-nodulation-cell division (RND) antibiotic efflux pump	macrolide antibiotic;fluoroquinolone antibiotic;cephalosporin;glycylcycline;cephamycin;penam;tetracycline antibiotic;aminocoumarin antibiotic;rifamycin antibiotic;phenicol antibiotic;triclosan	antibiotic efflux	Shigella flexneri, Shigella dysenteriae, Shigella sonnei, Klebsiella oxytoca, Escherichia coli, Salmonella enterica	Shigella flexneri, Shigella dysenteriae, Shigella sonnei, Klebsiella oxytoca, Serratia marcescens, Enterococcus faecium, Klebsiella aerogenes, Enterobacter kobei, Klebsiella pneumoniae, Escherichia coli, Salmonella enterica, Acinetobacter baumannii, Enterobacter hormaechei, Acinetobacter nosocomialis, Morganella morganii	0	1	0	0	0	0	0	0	0	0	0	0	0	0	1	0	0	0	0	0	0	0	0	0	0	0	0
AAC75315_1	ARO_3002985	67.1429	14.8979	0.816415	71.9048	3.065	0.51397	62.381	26.7308	3.62132	22.1884	3.62132	4.2626	1.02844	42.8509	17.3518	arnA	pmr phosphoethanolamine transferase	peptide antibiotic	antibiotic target alteration	Pseudomonas aeruginosa	Stenotrophomonas maltophilia, Acinetobacter baumannii, Staphylococcus aureus, Pseudomonas aeruginosa, Pseudomonas fluorescens, Vibrio vulnificus	0	1	0	0	0	0	0	0	0	0	0	0	0	0	0	0	0	0	0	0	0	0	0	0	0	0	1
BAE78116_1	ARO_3003576	66.1905	21.9697	1.19456	70.9524	5.6723	0.843747	61.4286	38.2671	4.06092	33.1916	5.4957	7.9946	1.73546	62.2953	26.1983	PmrC	pmr phosphoethanolamine transferase	peptide antibiotic	antibiotic target alteration	Shigella sonnei, Escherichia coli, Shigella flexneri	Klebsiella aerogenes, Serratia marcescens, Klebsiella oxytoca, Shigella sonnei, Shigella flexneri, Citrobacter amalonaticus, Burkholderia pseudomallei, Salmonella enterica, Escherichia coli, Klebsiella pneumoniae, Pseudomonas aeruginosa, Haemophilus influenzae, Acinetobacter nosocomialis, Enterobacter hormaechei, Acinetobacter baumannii, Shigella dysenteriae	1	0	0	0	0	0	0	0	0	0	1	0	1	0	0	0	1	0	0	0	0	0	0	0	0	0	0
BAE77781_1	ARO_3000795	65.4762	32.9839	2.11359	69.0476	7.3763	1.33655	61.9048	58.5916	10.4568	50.3755	10.3559	10.6829	3.03056	94.648	55.1865	mdtE	resistance-nodulation-cell division (RND) antibiotic efflux pump	macrolide antibiotic;fluoroquinolone antibiotic;penam	antibiotic efflux	Salmonella enterica, Escherichia coli, Shigella sonnei, Shigella dysenteriae, Shigella flexneri	Klebsiella oxytoca, Acinetobacter baumannii, Salmonella enterica, Escherichia coli, Klebsiella pneumoniae, Pseudomonas aeruginosa, Serratia marcescens, Shigella sonnei, Shigella dysenteriae, Shigella flexneri, Citrobacter freundii, Burkholderia pseudomallei, Enterobacter hormaechei, Enterobacter kobei	1	0	0	0	0	0	0	0	0	0	1	1	1	0	0	0	0	1	0	0	0	0	0	0	0	0	0
BAA11236_1	ARO_3000206	65	21.8582	0.899754	68.0952	4.3248	0.584687	61.9048	39.3917	5.20228	33.6281	5.43632	6.3511	1.34177	63.6327	31.2334	emrK	major facilitator superfamily (MFS) antibiotic efflux pump	tetracycline antibiotic	antibiotic efflux	Shigella sonnei, Shigella flexneri, Shigella dysenteriae, Escherichia coli	Shigella sonnei, Raoultella planticola, Enterobacter hormaechei, Shigella flexneri, Shigella dysenteriae, Enterococcus faecium, Klebsiella aerogenes, Klebsiella pneumoniae, Escherichia coli, Klebsiella oxytoca, Salmonella enterica, Acinetobacter baumannii	1	0	0	0	0	0	0	0	0	0	1	0	1	0	0	0	0	0	0	0	0	0	0	0	0	0	0
CAA79727_1	ARO_3000191	64.7619	132.26	43.174	80.9524	134.574	76.5354	48.5714	129.946	0	204.225	136.544	166.239	110.991	267.536	205.086	tetQ	tetracycline-resistant ribosomal protection protein	tetracycline antibiotic	antibiotic target protection	NA	Acinetobacter baumannii, Enterobacter hormaechei	1	0	0	0	0	0	0	0	0	0	1	0	1	0	0	0	0	0	0	0	0	0	0	0	0	0	0
AAC76733_1	ARO_3001215	64.7619	23.9355	1.30391	67.619	5.3055	0.823621	61.9048	42.5655	6.41459	36.9592	7.20015	7.8462	1.87402	68.7597	38.3514	mdtL	major facilitator superfamily (MFS) antibiotic efflux pump	nucleoside antibiotic; acridine dye	antibiotic efflux	NA	NA	1	0	0	0	0	0	0	0	0	0	0	0	0	0	1	0	0	0	0	0	0	0	0	0	0	0	0
AAC76298_1	ARO_3000502	64.7619	19.5504	1.35197	67.1429	4.6913	0.76745	62.381	34.4095	5.27003	30.1881	6.42267	6.987	2.01074	55.1602	34.2133	acrF	resistance-nodulation-cell division (RND) antibiotic efflux pump	fluoroquinolone antibiotic;cephalosporin;cephamycin;penam	antibiotic efflux	Escherichia coli, Shigella sonnei	Acinetobacter baumannii, Staphylococcus aureus, Salmonella enterica, Escherichia coli, Klebsiella pneumoniae, Pseudomonas aeruginosa, Klebsiella aerogenes, Enterococcus faecium, Serratia marcescens, Klebsiella oxytoca, Shigella sonnei, Shigella dysenteriae, Staphylococcus epidermidis, Shigella flexneri, Enterobacter cloacae, Citrobacter freundii, Citrobacter amalonaticus, Burkholderia pseudomalle…	0	1	0	0	0	0	0	0	0	0	0	0	0	0	0	0	0	0	0	0	0	1	0	0	0	0	0
NP_416715_1	ARO_3003952	64.7619	13.9451	0.726329	68.0952	3.8487	0.465492	61.4286	24.0415	2.43472	21.5329	3.75676	5.6519	1.38261	39.1374	16.7404	yojI	ATP-binding cassette (ABC) antibiotic efflux pump	peptide antibiotic	antibiotic efflux	Escherichia coli, Shigella sonnei, Shigella flexneri	Enterobacter hormaechei, Acinetobacter baumannii, Staphylococcus aureus, Salmonella enterica, Escherichia coli, Klebsiella pneumoniae, Pseudomonas aeruginosa, Enterococcus faecium, Serratia marcescens, Klebsiella oxytoca, Shigella sonnei, Shigella dysenteriae, Shigella flexneri, Enterobacter asburiae	1	0	0	0	0	0	0	0	0	0	1	0	0	0	0	0	0	1	0	0	0	1	0	0	0	0	0
BAA16547_1	ARO_3000027	64.2857	45.2377	2.73962	67.1429	9.8669	1.69325	61.4286	80.6085	11.412	70.3697	13.4325	14.6953	3.87232	131.223	78.7398	emrA	major facilitator superfamily (MFS) antibiotic efflux pump	fluoroquinolone antibiotic	antibiotic efflux	Escherichia coli, Shigella sonnei, Shigella flexneri	Escherichia coli, Acinetobacter baumannii, Salmonella enterica, Klebsiella pneumoniae, Klebsiella oxytoca, Shigella sonnei, Shigella dysenteriae, Shigella flexneri, Burkholderia pseudomallei, Enterobacter hormaechei, Raoultella planticola	0	0	0	1	0	0	0	0	0	0	0	0	0	0	0	0	0	0	0	0	0	0	0	0	0	0	0
NP_311275_1	ARO_3000832	64.0476	21.9834	1.20962	66.6667	4.7553	0.845742	61.4286	39.2114	4.76215	34.3234	6.1532	7.1329	1.76764	63.8326	33.7252	evgA	major facilitator superfamily (MFS) antibiotic efflux pump;resistance-nodulation-cell division (RND) antibiotic efflux pump	macrolide antibiotic;fluoroquinolone antibiotic;penam;tetracycline antibiotic	antibiotic efflux	Escherichia coli, Salmonella enterica, Klebsiella pneumoniae, Klebsiella oxytoca, Shigella sonnei, Shigella dysenteriae, Shigella flexneri, Citrobacter amalonaticus	Salmonella enterica, Escherichia coli, Klebsiella pneumoniae, Serratia marcescens, Klebsiella oxytoca, Shigella sonnei, Shigella dysenteriae, Shigella flexneri, Citrobacter amalonaticus	0	1	0	0	0	0	0	0	0	0	0	0	0	1	1	0	0	0	0	0	0	1	0	0	0	0	0
NP_415611_1	ARO_3004049	63.8095	57.9173	4.82406	58.0952	11.6985	1.98537	69.5238	104.136	24.6222	90.766	22.3083	20.1368	6.14642	149.785	68.9876	antibiotic resistant fabG	antibiotic resistance fabG	triclosan	antibiotic target alteration	NA	NA	1	0	0	0	0	0	0	0	0	0	1	1	1	0	0	0	1	0	0	0	0	0	0	0	0	0	0
NP_414997_1	ARO_3003807	63.8095	19.9142	1.34122	66.1905	4.4889	0.846123	61.4286	35.3394	5.54682	31.2087	6.45137	6.7818	2.02738	57.5293	36.2519	Escherichia coli acrR with mutation conferring multidrug antibiotic resistance	resistance-nodulation-cell division (RND) antibiotic efflux pump	fluoroquinolone antibiotic;cephalosporin;glycylcycline;penam;tetracycline antibiotic;rifamycin antibiotic;phenicol antibiotic;triclosan	antibiotic target alteration;antibiotic efflux	NA	Citrobacter koseri, Salmonella enterica, Escherichia coli, Klebsiella pneumoniae, Pseudomonas aeruginosa, Klebsiella aerogenes, Klebsiella oxytoca, Shigella sonnei, Shigella dysenteriae, Shigella flexneri, Enterobacter hormaechei	1	0	0	0	0	0	0	0	0	0	0	0	0	0	0	0	1	0	0	0	0	0	0	0	0	0	0
EFF04178_1	ARO_3000309	63.3333	66.664	5.27489	60	13.9161	2.71261	66.6667	119.412	26.7616	105.259	25.2242	23.1935	6.93773	179.118	89.2288	emrD	major facilitator superfamily (MFS) antibiotic efflux pump	N/A	antibiotic efflux	NA	NA	0	1	0	0	0	0	0	0	0	0	0	0	0	0	0	0	0	0	0	0	0	0	0	0	0	0	0
YP_490321_1	ARO_3000828	63.3333	15.0947	0.887961	63.3333	3.2943	0.601963	63.3333	26.8951	4.06614	23.8337	4.91059	5.2015	1.43066	42.4659	22.7511	baeR	resistance-nodulation-cell division (RND) antibiotic efflux pump	aminoglycoside antibiotic;aminocoumarin antibiotic	antibiotic efflux	Klebsiella oxytoca, Escherichia coli, Shigella flexneri, Shigella dysenteriae, Shigella sonnei	Enterobacter asburiae, Citrobacter amalonaticus, Klebsiella oxytoca, Klebsiella aerogenes, Pseudomonas aeruginosa, Klebsiella pneumoniae, Escherichia coli, Shigella dysenteriae, Shigella sonnei, Enterobacter hormaechei, Enterobacter kobei, Citrobacter youngae, Raoultella planticola, Citrobacter koseri, Vibrio parahaemolyticus, Acinetobacter baumannii, Salmonella enterica, Citrobacter freundii, En…	0	0	0	1	0	0	0	0	0	0	0	0	0	0	1	0	0	0	0	0	0	0	0	0	1	0	1
NP_462096_1	ARO_3003317	62.8571	75.7896	7.48683	52.381	16.7544	1.9857	73.3333	134.825	36.6546	120.574	34.6065	31.9857	9.2677	183.852	81.4335	Salmonella serovars parE conferring resistance to fluoroquinolones	fluoroquinolone resistant parE	fluoroquinolone antibiotic	antibiotic target alteration	NA	Escherichia coli	0	1	0	0	0	0	0	0	0	0	0	0	0	0	0	0	0	0	0	0	0	0	0	0	0	0	1
NP_416292_1	ARO_3002818	62.619	14.7002	0.859486	62.381	2.9577	0.597491	62.8571	26.4426	4.03527	23.4755	4.93703	4.7413	1.63828	42.0678	22.2409	msrB	ATP-binding cassette (ABC) antibiotic efflux pump	macrolide antibiotic;streptogramin antibiotic	antibiotic efflux	NA	NA	0	0	0	0	0	0	1	0	0	0	0	0	0	0	0	0	0	0	0	1	0	0	0	0	0	0	0
AET10445_1	ARO_3004033	62.619	0.6004	0.103309	69.5238	0.4277	0.112217	55.7143	0.7732	0.08125	0.9588	0.385134	0.6151	0.294937	1.3878	0.53027	tetB(46)	ATP-binding cassette (ABC) antibiotic efflux pump	tetracycline antibiotic	antibiotic efflux	NA	NA	1	0	0	0	0	0	0	0	0	1	0	0	0	0	0	0	0	0	0	0	0	0	0	0	0	0	0
AAD01868_1	ARO_3002867	62.1429	43.27	6.29784	93.3333	53.9172	24.6354	30.9524	32.6228	0	69.6299	30.1808	57.7684	27.9894	105.397	47.7119	dfrF	trimethoprim resistant dihydrofolate reductase dfr	diaminopyrimidine antibiotic	antibiotic target replacement	Streptococcus agalactiae, Streptococcus anginosus, Staphylococcus aureus, Enterococcus faecalis, Escherichia coli, Streptococcus pyogenes, Enterococcus faecium, Clostridioides difficile	Staphylococcus aureus, Streptococcus anginosus, Clostridioides difficile, Clostridium perfringens, Streptococcus agalactiae, Escherichia coli, Enterococcus faecalis, Streptococcus pyogenes, Enterococcus faecium	1	0	0	0	0	0	0	0	0	1	0	0	0	0	0	0	0	0	0	0	0	0	0	0	0	0	0
BAE78084_1	ARO_3003548	62.1429	33.3693	1.90651	64.7619	7.4128	1.50612	59.5238	59.3258	9.54269	53.6977	12.6309	11.4462	3.72594	99.6673	53.0091	mdtN	major facilitator superfamily (MFS) antibiotic efflux pump	nucleoside antibiotic;acridine dye	antibiotic efflux	Escherichia coli, Shigella sonnei, Shigella dysenteriae, Shigella flexneri	Acinetobacter baumannii, Staphylococcus aureus, Salmonella enterica, Escherichia coli, Klebsiella pneumoniae, Enterococcus faecium, Serratia marcescens, Klebsiella oxytoca, Shigella sonnei, Shigella dysenteriae, Shigella flexneri, Citrobacter freundii, Enterobacter hormaechei, Raoultella planticola, Bordetella pertussis	1	0	0	0	0	0	0	0	0	0	0	0	0	0	0	0	0	0	0	0	0	0	0	0	1	0	0
NP_414618_4	ARO_3003843	62.1429	23.916	1.42479	65.2381	5.1288	0.939783	59.0476	42.7031	5.56693	38.4855	6.91214	7.8617	2.693	72.3198	38.2761	leuO	major facilitator superfamily (MFS) antibiotic efflux pump	nucleoside antibiotic; acridine dye	antibiotic efflux	NA	NA	1	0	0	0	0	0	0	0	0	0	0	0	1	0	0	0	1	0	0	0	0	0	0	0	0	0	0
BAE77595_1	ARO_3003303	61.9048	29.0823	1.70231	62.381	6.7377	1.09679	61.4286	51.4269	6.34886	46.9791	10.0437	10.8008	3.13462	83.7183	42.9418	Escherichia coli gyrB conferring resistance to aminocoumarin	aminocoumarin resistant gyrB	aminocoumarin antibiotic	antibiotic target alteration	NA	NA	0	1	0	0	0	0	0	0	0	0	0	0	0	1	0	0	0	0	0	0	0	0	0	0	1	0	1
AIL15701	ARO_3003775	61.6667	53.1093	4.30467	56.6667	11.4555	1.84294	66.6667	94.763	20.7576	86.1231	20.9491	20.2156	6.57218	142.144	78.6356	Escherichia coli murA with mutation conferring resistance to fosfomycin	murA transferase	fosfomycin	antibiotic target alteration	NA	NA	1	0	0	0	0	0	0	0	0	0	0	0	0	0	0	0	0	0	0	0	0	0	0	0	0	0	1
NP_415372_1	ARO_3003751	61.6667	7.8092	0.369936	63.8095	1.8819	0.250726	59.5238	13.7364	1.5084	12.6635	2.67318	2.9493	0.855089	23.0772	12.2557	Escherichia coli nfsA mutations conferring resistance to nitrofurantoin	antibiotic resistant nfsA	nitrofuran antibiotic	antibiotic target alteration	NA	Shigella sonnei, Escherichia coli, Enterobacter cloacae	0	0	1	0	0	0	0	0	0	0	0	0	0	1	0	0	0	0	0	0	0	0	0	0	0	0	0
NP_417544_5	ARO_3000024	61.4286	15.7068	0.954763	64.7619	3.5582	0.774865	58.0952	27.8554	3.4937	25.5693	6.19998	5.4943	1.79954	47.9479	28.9955	patA	ATP-binding cassette (ABC) antibiotic efflux pump	fluoroquinolone antibiotic	antibiotic efflux	NA	Escherichia coli, Shigella flexneri, Mycobacterium tuberculosis	1	0	0	0	0	0	0	0	0	0	0	0	0	0	1	0	0	0	0	0	0	0	0	0	0	0	0
BAA11237_1	ARO_3000254	61.1905	27.0498	1.42688	62.8571	5.8115	0.951103	59.5238	48.288	6.76818	44.2058	9.66225	9.2456	2.66745	81.1239	48.9743	emrY	major facilitator superfamily (MFS) antibiotic efflux pump	tetracycline antibiotic	antibiotic efflux	Klebsiella oxytoca, Escherichia coli, Shigella dysenteriae, Shigella flexneri, Shigella sonnei	Escherichia coli, Klebsiella aerogenes, Listeria monocytogenes, Pseudomonas aeruginosa, Klebsiella pneumoniae, Klebsiella oxytoca, Salmonella enterica, Shigella sonnei, Shigella dysenteriae, Shigella flexneri, Citrobacter amalonaticus	1	0	0	0	0	0	0	0	0	0	0	0	1	0	0	0	0	0	0	0	0	0	0	0	0	0	0
ACA23185_1	ARO_3000194	61.1905	12.6384	1.53973	92.8571	20.3182	8.67311	29.5238	4.9586	0	20.6542	8.55357	21.8812	9.88106	16.7954	2.89896	tetW	tetracycline-resistant ribosomal protection protein	tetracycline antibiotic	antibiotic target protection	Enterococcus faecium, Klebsiella oxytoca, Clostridioides difficile	Enterococcus faecium, Pseudomonas aeruginosa, Klebsiella oxytoca, Clostridioides difficile	0	1	0	0	0	0	0	1	0	0	0	0	0	1	1	0	1	0	0	1	0	0	0	0	0	0	0
AAC76539_1	ARO_3000796	60.9524	18.4743	1.10239	61.9048	4.141	0.811742	60	32.8077	5.01841	30.3094	7.36144	6.6892	2.26748	54.6794	32.4404	mdtF	resistance-nodulation-cell division (RND) antibiotic efflux pump	macrolide antibiotic;fluoroquinolone antibiotic;penam	antibiotic efflux	Shigella sonnei, Escherichia coli, Shigella flexneri	Shigella sonnei, Klebsiella oxytoca, Serratia marcescens, Acinetobacter baumannii, Enterobacter hormaechei, Citrobacter freundii, Shigella flexneri, Shigella dysenteriae, Salmonella enterica, Listeria monocytogenes, Pseudomonas aeruginosa, Klebsiella pneumoniae, Escherichia coli	0	0	0	1	0	0	0	0	0	0	0	0	0	0	0	0	0	0	0	0	0	0	0	0	0	0	0
AAC74149_2	ARO_3001216	60.9524	16.7508	0.963587	60.9524	3.6972	0.669905	60.9524	29.8045	4.80066	27.4819	6.29008	6.0658	2.05781	48.898	29.3085	mdtH	major facilitator superfamily (MFS) antibiotic efflux pump	fluoroquinolone antibiotic	antibiotic efflux	Escherichia coli, Shigella sonnei, Shigella dysenteriae, Shigella flexneri	Citrobacter koseri, Acinetobacter baumannii, Salmonella enterica, Escherichia coli, Klebsiella pneumoniae, Pseudomonas aeruginosa, Listeria monocytogenes, Enterococcus faecium, Klebsiella oxytoca, Shigella sonnei, Neisseria gonorrhoeae, Shigella dysenteriae, Shigella flexneri, Enterobacter cloacae, Citrobacter freundii, Stenotrophomonas maltophilia, Enterobacter hormaechei, Yersinia enterocolitic…	0	0	0	0	1	1	0	0	0	0	1	1	1	0	0	0	1	1	0	0	0	0	0	0	0	0	0
AFH35853_1	ARO_3001328	60.7143	8.931	0.508004	61.4286	1.9551	0.351005	60	15.9069	2.75852	14.7099	3.26037	3.1827	0.886809	26.5115	14.8605	Escherichia coli mdfA	major facilitator superfamily (MFS) antibiotic efflux pump	tetracycline antibiotic;benzalkonium chloride;rhodamine	antibiotic efflux	NA	Shigella dysenteriae, Shigella sonnei, Klebsiella oxytoca, Proteus mirabilis, Citrobacter youngae, Vibrio parahaemolyticus, Enterobacter hormaechei, Stenotrophomonas maltophilia, Citrobacter koseri, Citrobacter freundii, Citrobacter amalonaticus, Enterobacter cloacae, Listeria monocytogenes, Pseudomonas aeruginosa, Klebsiella pneumoniae, Escherichia coli, Salmonella enterica, Staphylococcus aureu…	0	0	0	1	0	0	0	0	0	0	0	0	0	0	0	0	0	0	0	0	0	0	0	0	0	0	0
AAC75429_1	ARO_3000833	60.4762	32.143	1.34215	60.9524	6.3522	0.946443	60	57.9338	7.91654	53.1499	10.2791	10.4216	2.98822	96.5563	50.6236	evgS	major facilitator superfamily (MFS) antibiotic efflux pump;resistance-nodulation-cell division (RND) antibiotic efflux pump	macrolide antibiotic;fluoroquinolone antibiotic;penam;tetracycline antibiotic	antibiotic efflux	Shigella flexneri, Shigella sonnei, Escherichia coli	Escherichia coli, Shigella sonnei, Shigella dysenteriae, Klebsiella oxytoca, Serratia marcescens, Enterococcus faecium, Pseudomonas aeruginosa, Klebsiella pneumoniae, Shigella flexneri, Citrobacter freundii, Citrobacter amalonaticus, Enterobacter asburiae, Enterobacter hormaechei, Enterobacter kobei, Staphylococcus aureus, Salmonella enterica	0	0	0	1	0	0	0	0	0	0	0	0	0	0	0	0	0	0	0	0	0	0	0	0	0	0	0
BAE78083_1	ARO_3003549	60.4762	15.5646	0.59194	62.8571	3.7735	0.411404	58.0952	27.3557	2.52041	25.7367	5.04431	6.0033	1.5935	47.0877	22.6247	mdtO	major facilitator superfamily (MFS) antibiotic efflux pump	nucleoside antibiotic;acridine dye	antibiotic efflux	Escherichia coli, Shigella sonnei, Shigella dysenteriae, Shigella flexneri	Salmonella enterica, Escherichia coli, Klebsiella pneumoniae, Pseudomonas aeruginosa, Klebsiella aerogenes, Enterococcus faecium, Serratia marcescens, Klebsiella oxytoca, Shigella sonnei, Shigella dysenteriae, Enterobacter kobei, Shigella flexneri, Citrobacter freundii, Burkholderia pseudomallei, Enterobacter hormaechei, Acinetobacter nosocomialis, Acinetobacter baumannii, Staphylococcus aureus	1	0	0	0	0	0	0	0	0	1	0	0	0	0	0	0	0	0	0	0	0	0	0	0	0	0	0
YP_489201_1	ARO_3003390	60.4762	9.5672	0.400377	64.2857	2.3396	0.322787	56.6667	16.7949	1.29577	15.8198	3.31758	3.6394	1.02547	29.638	14.6765	Escherichia coli ompF with mutation conferring resistance to beta-lactm antibiotics	General Bacterial Porin with reduced permeability to beta-lactams	monobactam;penem;penam;carbapenem;cephamycin;cephalosporin	reduced permeability to antibiotic	NA	Escherichia coli	0	1	0	0	0	0	0	0	0	0	0	0	0	1	0	0	0	0	0	0	0	0	1	0	0	0	0
AAC75733_1	ARO_3000074	60.2381	19.4285	1.03294	60.4762	4.2743	0.730976	60	34.5826	4.7663	32.2528	8.20532	7.0678	2.12418	57.6377	33.6748	emrB	major facilitator superfamily (MFS) antibiotic efflux pump	fluoroquinolone antibiotic	antibiotic efflux	Salmonella enterica, Escherichia coli, Shigella sonnei, Shigella dysenteriae, Shigella flexneri	Salmonella enterica, Escherichia coli, Klebsiella pneumoniae, Pseudomonas aeruginosa, Listeria monocytogenes, Klebsiella aerogenes, Serratia marcescens, Klebsiella oxytoca, Shigella sonnei, Shigella dysenteriae, Shigella flexneri, Enterobacter cloacae, Citrobacter freundii, Citrobacter amalonaticus, Enterobacter asburiae, Citrobacter koseri, Enterobacter hormaechei, Vibrio parahaemolyticus, Enter…	0	0	1	0	0	0	0	0	0	0	0	0	0	1	0	0	0	0	0	0	0	0	0	0	0	0	0
AAC76296_1	ARO_3000656	60	23.0664	1.36899	61.4286	5.0444	1.00435	58.5714	41.0885	4.54361	38.4441	8.30364	8.2117	2.56218	70.1512	38.9559	acrS	resistance-nodulation-cell division (RND) antibiotic efflux pump	fluoroquinolone antibiotic;cephalosporin;glycylcycline;cephamycin;penam;tetracycline antibiotic;rifamycin antibiotic;phenicol antibiotic;triclosan	antibiotic efflux	Escherichia coli, Shigella sonnei, Shigella flexneri, Shigella dysenteriae	Salmonella enterica, Escherichia coli, Klebsiella pneumoniae, Streptococcus pyogenes, Shigella dysenteriae, Klebsiella oxytoca, Shigella sonnei, Shigella flexneri, Serratia marcescens, Staphylococcus aureus	1	0	0	0	0	0	0	0	0	0	0	0	0	0	0	0	0	0	0	0	0	0	0	0	1	0	0
NP_312864_1	ARO_3000830	59.7619	24.3956	1.2546	61.9048	5.48	0.879071	57.619	43.3113	4.90703	40.8214	8.20899	8.8522	2.82382	75.1684	42.3314	cpxA	resistance-nodulation-cell division (RND) antibiotic efflux pump	aminoglycoside antibiotic;aminocoumarin antibiotic	antibiotic efflux	Klebsiella oxytoca, Shigella sonnei, Shigella dysenteriae, Shigella flexneri, Salmonella enterica, Escherichia coli	Escherichia coli, Klebsiella pneumoniae, Enterococcus faecalis, Pseudomonas aeruginosa, Klebsiella aerogenes, Serratia marcescens, Klebsiella oxytoca, Shigella sonnei, Shigella dysenteriae, Staphylococcus epidermidis, Shigella flexneri, Enterobacter cloacae, Citrobacter freundii, Citrobacter amalonaticus, Burkholderia pseudomallei, Citrobacter koseri, Citrobacter youngae, Enterobacter hormaechei,…	0	0	0	1	0	0	0	0	0	0	0	0	0	0	0	0	0	0	0	0	0	1	0	0	0	0	0
NP_415434_1	ARO_3003950	59.2857	49.3284	3.99332	52.381	10.4449	1.40386	66.1905	88.2119	17.3436	83.2045	22.3502	19.9403	6.57687	133.27	62.0218	msbA	ATP-binding cassette (ABC) antibiotic efflux pump	nitroimidazole antibiotic	antibiotic efflux	Salmonella enterica, Escherichia coli, Proteus mirabilis, Klebsiella oxytoca, Shigella sonnei, Shigella dysenteriae, Shigella flexneri	Citrobacter koseri, Acinetobacter baumannii, Staphylococcus aureus, Salmonella enterica, Escherichia coli, Klebsiella pneumoniae, Pseudomonas aeruginosa, Listeria monocytogenes, Klebsiella aerogenes, Proteus mirabilis, Serratia marcescens, Klebsiella oxytoca, Shigella sonnei, Shigella dysenteriae, Shigella flexneri, Enterobacter cloacae, Citrobacter freundii, Citrobacter amalonaticus, Enterobacte…	1	0	0	0	0	0	0	0	0	0	1	0	1	0	0	0	0	0	0	0	0	0	0	0	0	0	0
YP_491362_1	ARO_3003386	59.0476	58.8038	3.78447	57.619	13.5464	1.95406	60.4762	104.061	15.5281	99.5871	24.4251	23.5102	7.96109	172.07	93.717	Escherichia coli folP with mutation conferring resistance to sulfonamides	sulfonamide resistant dihydropteroate synthase folP	sulfonamide antibiotic;sulfone antibiotic	antibiotic target alteration	NA	Escherichia coli, Salmonella enterica	1	0	0	0	0	0	0	0	0	1	0	0	0	0	0	0	0	0	0	0	0	0	0	0	0	0	0
AAC76297_1	ARO_3000499	59.0476	58.1083	3.58458	58.0952	12.9604	2.14269	60	103.256	15.0464	98.4092	23.387	22.3089	6.19664	172.094	100.858	acrE	resistance-nodulation-cell division (RND) antibiotic efflux pump	fluoroquinolone antibiotic;cephalosporin;cephamycin;penam	antibiotic efflux	Salmonella enterica, Escherichia coli, Shigella sonnei, Shigella dysenteriae, Shigella flexneri	Acinetobacter baumannii, Salmonella enterica, Escherichia coli, Klebsiella pneumoniae, Pseudomonas aeruginosa, Haemophilus influenzae, Klebsiella aerogenes, Enterococcus faecium, Serratia marcescens, Klebsiella oxytoca, Shigella sonnei, Shigella dysenteriae, Staphylococcus epidermidis, Shigella flexneri, Citrobacter freundii, Enterobacter hormaechei, Enterobacter kobei, Raoultella planticola	0	0	0	1	0	0	0	0	0	0	0	0	0	0	0	0	0	0	0	0	0	0	0	0	1	0	1
YP_490697_1	ARO_3000491	59.0476	52.5014	3.36553	58.0952	11.7694	1.94036	60	93.2334	12.0322	88.9137	19.767	20.2589	6.99948	155.389	90.0798	acrD	resistance-nodulation-cell division (RND) antibiotic efflux pump	aminoglycoside antibiotic	antibiotic efflux	Escherichia coli, Shigella sonnei, Shigella dysenteriae, Shigella flexneri	Acinetobacter baumannii, Staphylococcus aureus, Salmonella enterica, Escherichia coli, Klebsiella pneumoniae, Pseudomonas aeruginosa, Klebsiella aerogenes, Klebsiella oxytoca, Shigella sonnei, Neisseria gonorrhoeae, Shigella dysenteriae, Staphylococcus epidermidis, Shigella flexneri, Enterobacter cloacae, Citrobacter freundii, Citrobacter amalonaticus, Enterobacter asburiae, Citrobacter koseri, P…	1	0	0	0	0	0	0	0	0	0	0	0	0	0	0	0	0	0	0	0	0	0	0	0	0	0	0
AAC75138_1	ARO_3001330	59.0476	20.8329	1.05561	60.4762	4.4354	0.661376	57.619	37.2305	5.96604	35.2816	8.50798	7.3341	2.23525	64.6149	35.9703	mdtD	resistance-nodulation-cell division (RND) antibiotic efflux pump	aminocoumarin antibiotic	antibiotic efflux	NA	NA	0	1	0	0	0	0	0	0	0	0	0	0	0	0	0	0	0	0	0	0	0	0	0	0	1	0	1
AAC76093_1	ARO_3002986	58.8095	54.033	3.26938	57.1429	12.1329	1.69019	60.4762	95.933	16.4333	91.8779	25.3063	21.2325	8.23053	158.629	92.5661	bacA	undecaprenyl pyrophosphate related proteins	peptide antibiotic	antibiotic target alteration	Escherichia coli, Shigella sonnei, Shigella dysenteriae, Shigella flexneri	Enterobacter kobei, Staphylococcus aureus, Salmonella enterica, Escherichia coli, Klebsiella pneumoniae, Pseudomonas aeruginosa, Klebsiella aerogenes, Enterococcus faecium, Klebsiella oxytoca, Shigella sonnei, Shigella dysenteriae, Citrobacter amalonaticus, Acinetobacter nosocomialis, Enterobacter hormaechei, Vibrio parahaemolyticus, Shigella flexneri, Enterobacter cloacae	0	1	0	0	0	0	0	1	0	0	0	0	0	0	0	0	0	0	0	0	0	0	0	0	0	0	0
NP_414995_1	ARO_3000216	58.8095	45.196	2.50096	58.0952	9.8153	1.69008	59.5238	80.5767	11.5987	76.8515	17.6085	16.8952	5.4543	135.369	76.2621	acrB	resistance-nodulation-cell division (RND) antibiotic efflux pump	fluoroquinolone antibiotic;cephalosporin;glycylcycline;penam;tetracycline antibiotic;rifamycin antibiotic;phenicol antibiotic;triclosan	antibiotic efflux	Salmonella enterica, Escherichia coli, Klebsiella oxytoca, Shigella sonnei, Shigella dysenteriae, Shigella flexneri	Staphylococcus aureus, Salmonella enterica, Escherichia coli, Klebsiella pneumoniae, Pseudomonas aeruginosa, Klebsiella aerogenes, Enterococcus faecium, Serratia marcescens, Acinetobacter baumannii, Klebsiella oxytoca, Shigella sonnei, Shigella dysenteriae, Staphylococcus epidermidis, Shigella flexneri, Enterobacter cloacae, Citrobacter freundii, Citrobacter amalonaticus, Burkholderia pseudomalle…	1	0	0	0	0	0	0	0	0	0	1	0	1	0	0	0	0	0	0	0	0	0	0	0	0	0	0
AAF86219_1	ARO_3000375	58.5714	14.6301	0.559398	74.7619	17.5108	2.47266	42.381	11.7493	0	24.9782	4.44836	23.4221	4.13431	27.7232	5.22952	ErmB	Erm 23S ribosomal RNA methyltransferase	macrolide antibiotic;lincosamide antibiotic;streptogramin antibiotic	antibiotic target alteration	Enterococcus faecium	Staphylococcus pseudintermedius, Acinetobacter baumannii, Staphylococcus aureus, Salmonella enterica, Escherichia coli, Klebsiella pneumoniae, Enterococcus faecalis, Streptococcus pyogenes, Campylobacter jejuni, Enterococcus faecium, Shigella sonnei, Clostridioides difficile, Clostridium perfringens, Campylobacter coli, Streptococcus agalactiae, Shigella flexneri, Enterobacter hormaechei, Vibrio …	0	1	0	1	0	0	0	0	0	0	1	0	1	1	1	0	0	0	0	0	1	1	1	0	0	1	0
CDJ72593	ARO_3003889	57.619	48.3548	2.66355	55.2381	10.6014	1.73017	60	86.1082	14.9713	83.9216	22.3015	19.1922	6.61388	143.514	79.3288	Escherichia coli GlpT with mutation conferring resistance to fosfomycin	GlpT	fosfomycin	antibiotic target alteration	NA	Vibrio parahaemolyticus, Salmonella enterica, Escherichia coli, Klebsiella pneumoniae, Enterococcus faecium, Serratia marcescens, Klebsiella oxytoca, Shigella sonnei, Shigella dysenteriae, Shigella flexneri, Enterobacter cloacae, Citrobacter freundii, Citrobacter amalonaticus, Citrobacter koseri, Enterobacter kobei, Yersinia enterocolitica, Citrobacter youngae	1	0	0	0	0	0	0	0	0	1	0	0	0	0	0	0	0	0	0	0	0	0	0	0	0	0	0
NP_415632_1	ARO_3003844	57.619	14.0904	0.650442	58.0952	3.0844	0.453779	57.1429	25.0964	2.02086	24.4544	5.89708	5.3093	1.34852	43.9187	22.5272	mfd	quinolone resistance protein (qnr)	fluoroquinolone antibiotic	antibiotic target protection	NA	NA	1	0	0	0	0	0	0	0	0	0	0	0	0	0	0	0	0	0	0	0	0	0	0	0	1	0	0
BAE78082_1	ARO_3003550	57.381	35.72	1.30283	55.7143	6.9393	0.753678	59.0476	64.5007	6.76539	62.2506	13.2662	12.4551	4.29014	109.235	50.906	mdtP	major facilitator superfamily (MFS) antibiotic efflux pump	nucleoside antibiotic;acridine dye	antibiotic efflux	Shigella sonnei, Escherichia coli, Shigella dysenteriae	Shigella sonnei, Salmonella enterica, Shigella dysenteriae, Shigella flexneri, Burkholderia pseudomallei, Haemophilus parainfluenzae, Acinetobacter nosocomialis, Staphylococcus pseudintermedius, Klebsiella pneumoniae, Enterococcus faecium, Klebsiella oxytoca, Staphylococcus epidermidis, Escherichia coli	0	0	1	0	0	0	0	0	0	0	0	0	0	0	0	0	0	0	0	0	0	1	0	0	0	0	0
AAC75136_1	ARO_3000793	56.1905	48.9677	2.46957	52.381	10.841	1.25881	60	87.0943	12.9686	87.1458	21.4499	20.6965	6.8859	145.157	77.3662	mdtB	resistance-nodulation-cell division (RND) antibiotic efflux pump	aminocoumarin antibiotic	antibiotic efflux	Shigella dysenteriae, Shigella sonnei, Escherichia coli	Citrobacter koseri, Enterobacter hormaechei, Vibrio parahaemolyticus, Enterobacter kobei, Citrobacter youngae, Raoultella planticola, Klebsiella aerogenes, Klebsiella pneumoniae, Escherichia coli, Salmonella enterica, Enterococcus faecium, Serratia marcescens, Klebsiella oxytoca, Shigella sonnei, Shigella dysenteriae, Yersinia pestis, Acinetobacter baumannii, Shigella flexneri, Enterobacter cloac…	0	0	0	1	0	0	0	0	0	0	0	0	0	0	0	0	0	0	0	0	0	0	0	0	0	0	0
NP_309766_1	ARO_3000676	54.0476	13.6995	0.398336	50	2.7002	0.094651	58.0952	24.6988	3.17179	25.3471	6.24574	5.4004	1.62058	42.5143	25.4412	H-NS	major facilitator superfamily (MFS) antibiotic efflux pump;resistance-nodulation-cell division (RND) antibiotic efflux pump	macrolide antibiotic;fluoroquinolone antibiotic;cephalosporin;cephamycin;penam;tetracycline antibiotic	antibiotic efflux	Salmonella enterica, Shigella flexneri, Shigella dysenteriae, Shigella sonnei, Klebsiella oxytoca, Escherichia coli	Salmonella enterica, Enterobacter cloacae, Shigella flexneri, Yersinia pestis, Shigella dysenteriae, Shigella sonnei, Klebsiella oxytoca, Citrobacter freundii, Enterobacter hormaechei, Citrobacter koseri, Enterobacter asburiae, Citrobacter amalonaticus, Klebsiella aerogenes, Pseudomonas aeruginosa, Klebsiella pneumoniae, Escherichia coli, Raoultella planticola, Citrobacter youngae, Enterobacter k…	1	0	0	0	0	0	0	0	0	0	1	0	1	0	0	0	1	0	0	0	0	0	0	0	0	0	0
AAC75137_1	ARO_3000794	53.0952	48.1949	1.82144	48.0952	10.0647	0	58.0952	86.3251	11.6127	90.7706	23.73	20.9266	6.81153	148.592	90.6925	mdtC	resistance-nodulation-cell division (RND) antibiotic efflux pump	aminocoumarin antibiotic	antibiotic efflux	Shigella sonnei, Escherichia coli	Enterococcus faecium, Klebsiella oxytoca, Enterococcus faecalis, Shigella sonnei, Pseudomonas aeruginosa, Klebsiella aerogenes, Serratia marcescens, Acinetobacter baumannii, Staphylococcus aureus, Citrobacter youngae, Enterobacter kobei, Vibrio parahaemolyticus, Enterobacter hormaechei, Citrobacter koseri, Citrobacter amalonaticus, Citrobacter freundii, Enterobacter cloacae, Shigella flexneri, Sh…	0	1	0	1	0	0	0	0	0	0	0	0	0	0	0	0	0	0	1	0	0	0	0	0	0	0	0
AAC75135_2	ARO_3000792	52.381	19.4019	0.67768	49.5238	4.4071	0	55.2381	34.3966	2.98031	37.0399	8.64331	8.899	3.25464	62.2698	38.681	mdtA	resistance-nodulation-cell division (RND) antibiotic efflux pump	aminocoumarin antibiotic	antibiotic efflux	Escherichia coli, Shigella sonnei	Shigella sonnei, Shigella dysenteriae, Shigella flexneri, Acinetobacter nosocomialis, Escherichia coli, Salmonella enterica, Klebsiella pneumoniae, Pseudomonas aeruginosa, Enterococcus faecium, Klebsiella oxytoca	0	0	0	1	0	0	0	0	0	0	0	0	0	0	0	0	0	0	0	0	0	0	0	0	0	0	0
AAC74603_2	ARO_3003378	52.1429	9.1843	0.270328	44.7619	1.9376	0	59.5238	16.4311	2.3943	17.6138	4.52482	4.3288	1.92005	27.6042	16.4566	Escherichia coli marR mutant conferring antibiotic resistance	resistance-nodulation-cell division (RND) antibiotic efflux pump	fluoroquinolone antibiotic;cephalosporin;glycylcycline;penam;tetracycline antibiotic;rifamycin antibiotic;phenicol antibiotic;triclosan	antibiotic target alteration;antibiotic efflux	NA	Salmonella enterica, Pseudomonas aeruginosa, Klebsiella pneumoniae, Escherichia coli, Klebsiella aerogenes, Enterobacter hormaechei, Vibrio parahaemolyticus, Raoultella planticola, Citrobacter youngae, Enterobacter kobei, Citrobacter koseri, Enterobacter asburiae, Citrobacter freundii, Enterobacter cloacae, Shigella flexneri, Citrobacter amalonaticus, Shigella dysenteriae, Shigella sonnei, Klebsi…	0	1	0	0	0	0	0	0	0	0	0	0	0	0	0	0	0	0	0	0	0	1	0	0	0	0	0
CAC41371_1	ARO_3000196	51.9048	5.3958	0.126958	84.7619	7.4232	2.6074	19.0476	3.3684	0	10.3956	4.04131	8.7577	3.92711	17.6843	5.96236	tet32	tetracycline-resistant ribosomal protection protein	tetracycline antibiotic	antibiotic target protection	Streptococcus anginosus	Streptococcus anginosus, Streptococcus constellatus	1	0	0	0	0	0	0	0	0	0	0	0	0	0	0	0	0	0	0	0	0	0	0	0	1	0	0
YP_008997285_1	ARO_3000615	49.5238	8.9128	0	74.2857	11.5837	2.17024	24.7619	6.242	0	17.9971	4.706	15.5934	4.02437	25.2082	9.7591	mefA	major facilitator superfamily (MFS) antibiotic efflux pump	macrolide antibiotic	antibiotic efflux	NA	NA	0	0	0	1	0	0	0	0	0	0	0	0	0	0	0	0	0	0	0	0	0	0	0	0	0	0	0
CAA77936_1	ARO_3004039	49.2857	20.0565	0	47.1429	3.6971	0	51.4286	36.4158	0.877162	40.6943	9.87595	7.8423	2.49059	70.8086	40.9761	Escherichia coli emrE	small multidrug resistance (SMR) antibiotic efflux pump	macrolide antibiotic	antibiotic efflux	Escherichia coli	Shigella dysenteriae, Acinetobacter baumannii, Staphylococcus aureus, Escherichia coli, Klebsiella pneumoniae, Klebsiella oxytoca, Shigella sonnei, Shigella flexneri	1	0	0	0	0	0	0	0	0	0	1	0	0	0	0	0	0	0	0	0	0	0	0	0	0	0	0
ACT97371_1	ARO_3003097	47.1429	35.5878	0	60.9524	43.3593	4.92363	33.3333	27.8162	0	75.4892	28.9758	71.1364	26.7852	83.4487	37.6338	CfxA6	CfxA beta-lactamase	cephamycin	antibiotic inactivation	NA	Acinetobacter baumannii	1	0	0	0	0	0	0	0	0	0	0	0	0	0	1	0	0	0	0	0	0	0	0	0	0	0	0
AAC75089_1	ARO_3003577	46.6667	42.701	0	45.7143	9.5562	0	47.619	75.8459	0	91.5022	20.1285	20.9041	7.30942	159.276	94.2207	pmrE	pmr phosphoethanolamine transferase	peptide antibiotic	antibiotic target alteration	Escherichia coli	Escherichia coli, Raoultella planticola, Enterobacter hormaechei, Enterobacter asburiae, Shigella flexneri, Shigella dysenteriae, Shigella sonnei, Klebsiella oxytoca, Klebsiella pneumoniae, Salmonella enterica	0	1	0	0	0	0	0	0	0	0	0	0	0	0	0	0	0	0	0	0	0	1	0	0	0	1	0
AET10444_1	ARO_3004032	46.6667	0.697	0	49.5238	0.4344	0	43.8095	0.9597	0	1.4936	0.662794	0.8771	0.521194	2.1906	0.989029	tetA(46)	ATP-binding cassette (ABC) antibiotic efflux pump	tetracycline antibiotic	antibiotic efflux	NA	NA	1	0	0	0	0	0	0	0	0	1	0	0	0	0	0	0	0	0	0	0	0	0	0	0	0	0	0
AIJ27543_1	ARO_3002629	45.4762	5.3558	0	71.9048	7.0445	2.21038	19.0476	3.6671	0	11.7772	5.29032	9.7969	4.39842	19.2525	8.78436	ANT(6)-Ib	ANT(6)	aminoglycoside antibiotic	antibiotic inactivation	Clostridium perfringens, Clostridioides difficile	Clostridium perfringens, Clostridioides difficile	0	0	0	1	0	0	0	0	0	0	0	0	0	0	0	0	0	0	0	0	0	0	0	0	0	0	0
AGV10830_1	ARO_3002647	42.1429	2.4755	0	59.5238	3.6034	0.102569	24.7619	1.3476	0	5.8741	0.65162	6.0536	0.649241	5.4424	0.701384	APH(3)-IIIa	APH(3)	aminoglycoside antibiotic	antibiotic inactivation	Enterococcus faecalis, Streptococcus pyogenes, Klebsiella aerogenes, Campylobacter jejuni, Enterococcus faecium, Clostridioides difficile, Campylobacter coli, Streptococcus agalactiae, Staphylococcus epidermidis, Helicobacter pylori, Staphylococcus aureus, Staphylococcus pseudintermedius, Klebsiella pneumoniae, Escherichia coli	Helicobacter pylori, Enterococcus faecalis, Streptococcus pyogenes, Klebsiella aerogenes, Campylobacter jejuni, Enterococcus faecium, Clostridioides difficile, Campylobacter coli, Streptococcus agalactiae, Staphylococcus epidermidis, Mycobacterium tuberculosis, Stenotrophomonas maltophilia, Staphylococcus pseudintermedius, Klebsiella pneumoniae, Escherichia coli, Salmonella enterica, Staphylococc…	1	0	0	0	0	0	0	0	0	0	0	0	0	0	0	0	0	0	0	0	0	0	0	0	0	0	1
ANK04027_1	ARO_3003838	41.4286	18.5631	0	42.8571	3.434	0	40	33.6922	0	44.8075	9.1437	8.0126	2.75267	84.2305	48.6806	gadW	resistance-nodulation-cell division (RND) antibiotic efflux pump	macrolide antibiotic;fluoroquinolone antibiotic;penam	antibiotic efflux	Escherichia coli, Shigella flexneri	Shigella dysenteriae, Salmonella enterica, Escherichia coli, Klebsiella pneumoniae, Klebsiella oxytoca, Shigella sonnei, Shigella flexneri	1	0	0	0	0	0	0	0	0	0	0	0	0	0	1	0	0	0	0	0	0	0	0	0	0	0	0
CDO13981_1	ARO_3003585	41.4286	8.9875	0	20.4762	0.7303	0	62.381	17.2448	0.560111	21.694	3.56952	3.5663	0.687236	27.6443	8.19712	Klebsiella mutant PhoP conferring antibiotic resistance to colistin	ATP-binding cassette (ABC) antibiotic efflux pump;pmr phosphoethanolamine transferase	macrolide antibiotic;peptide antibiotic	antibiotic target alteration;antibiotic efflux	NA	Klebsiella pneumoniae	0	1	0	0	0	0	0	1	0	0	0	0	0	1	1	0	1	0	0	1	0	0	0	0	0	0	0
NP_461214_1	ARO_3003926	40.9524	9.1334	0	38.0952	2.2654	0	43.8095	16.0014	0	22.3025	2.94242	5.9467	1.93007	36.5248	8.70931	Salmonella enterica gyrA conferring resistance to fluoroquinolones	fluoroquinolone resistant gyrA	fluoroquinolone antibiotic;nybomycin	antibiotic target alteration	NA	Enterobacter kobei, Salmonella enterica, Klebsiella pneumoniae, Klebsiella aerogenes, Klebsiella oxytoca, Enterobacter cloacae, Citrobacter freundii, Citrobacter koseri, Enterobacter hormaechei, Citrobacter youngae	1	0	0	0	0	0	0	0	0	1	0	0	0	0	0	0	0	0	0	0	0	0	0	0	0	0	0
NP_358469_1	ARO_3000822	40.4762	0.5043	0	43.8095	0.6225	0	37.1429	0.3862	0	1.2459	0.587779	1.4208	0.574514	1.0396	0.626133	pmrA	major facilitator superfamily (MFS) antibiotic efflux pump	fluoroquinolone antibiotic	antibiotic efflux	NA	Acinetobacter nosocomialis	0	0	0	1	0	0	1	0	0	0	0	0	0	0	0	0	0	0	1	0	0	0	0	0	0	1	0
YP_003281576_1	ARO_3000815	39.0476	0.8463	0	11.9048	0.0228	0	66.1905	1.6698	0.257993	2.1674	0.574144	0.1912	0.138401	2.5228	0.728587	mgrA	ATP-binding cassette (ABC) antibiotic efflux pump;major facilitator superfamily (MFS) antibiotic efflux pump	fluoroquinolone antibiotic;cephalosporin;penam;tetracycline antibiotic;peptide antibiotic;acridine dye	antibiotic efflux	Escherichia coli, Staphylococcus aureus	Staphylococcus epidermidis, Listeria monocytogenes, Klebsiella pneumoniae, Escherichia coli, Staphylococcus aureus, Staphylococcus lugdunensis, Shigella flexneri	0	0	0	1	0	0	0	0	0	0	0	0	0	0	0	0	0	0	1	0	0	0	0	0	0	0	0
AFK31666_1	ARO_3000567	37.619	6.7799	0	67.1429	9.8839	1.73787	8.0952	3.676	0	18.0226	4.72839	14.7207	4.67716	45.4092	5.96819	tet(40)	major facilitator superfamily (MFS) antibiotic efflux pump	tetracycline antibiotic	antibiotic efflux	NA	Enterococcus faecium, Clostridioides difficile	1	0	0	0	0	0	0	0	0	0	0	0	0	0	0	0	0	0	0	0	0	0	0	0	0	1	0
AAA88675_1	ARO_3000498	36.1905	26.0642	0	48.0952	31.0455	0	24.2857	21.083	0	72.0196	18.5636	64.5501	15.9056	86.8122	29.1982	ErmF	Erm 23S ribosomal RNA methyltransferase	macrolide antibiotic;lincosamide antibiotic;streptogramin antibiotic	antibiotic target alteration	NA	Enterobacter hormaechei, Acinetobacter baumannii	0	1	0	0	0	0	0	0	0	0	0	0	1	1	0	0	0	0	0	0	0	1	0	0	0	0	0
AAC36915_1	ARO_3000593	35.7143	0.327	0	63.8095	0.6236	0.107151	7.619	0.0305	0	0.9157	0.263011	0.9772	0.277305	0.4008	0.10601	ErmQ	Erm 23S ribosomal RNA methyltransferase	macrolide antibiotic;lincosamide antibiotic;streptogramin antibiotic	antibiotic target alteration	Clostridioides difficile, Clostridium perfringens	Clostridioides difficile, Clostridium perfringens	0	0	0	1	0	0	0	0	0	0	0	0	0	0	0	0	0	0	0	0	0	0	0	0	1	0	1
AAY32951_1	ARO_3002837	35	2.5037	0	55.7143	3.1968	0.070395	14.2857	1.8106	0	7.1534	1.2867	5.7378	1.11828	12.6744	5.00802	lnuC	lincosamide nucleotidyltransferase (LNU)	lincosamide antibiotic	antibiotic inactivation	NA	Escherichia coli, Enterococcus faecalis, Campylobacter jejuni, Clostridioides difficile, Campylobacter coli, Streptococcus agalactiae	0	0	0	1	0	0	0	0	0	0	0	0	0	0	0	0	0	0	0	0	0	0	0	0	1	0	1
ACT97415_1	ARO_3002999	34.0476	6.0262	0	45.7143	7.6927	0	22.381	4.3597	0	17.6994	6.57659	16.8278	7.20167	19.4796	5.58935	CblA-1	CblA beta-lactamase	cephalosporin	antibiotic inactivation	NA	NA	1	0	0	0	0	0	0	0	0	0	1	0	1	0	0	0	0	0	0	0	0	0	0	0	0	0	0
AAB53445_1	ARO_3002897	33.8095	1.9098	0	45.2381	2.9523	0	22.381	0.8673	0	5.6486	0.807047	6.5261	0.801891	3.875	0.812202	SAT-4	streptothricin acetyltransferase (SAT)	nucleoside antibiotic	antibiotic inactivation	NA	Staphylococcus aureus, Escherichia coli, Klebsiella pneumoniae, Enterococcus faecalis, Streptococcus pyogenes, Klebsiella aerogenes, Campylobacter jejuni, Enterococcus faecium, Clostridioides difficile, Campylobacter coli, Streptococcus agalactiae, Staphylococcus epidermidis, Staphylococcus pseudintermedius	0	1	0	0	0	0	0	0	0	0	1	1	1	1	0	0	0	0	0	0	0	1	0	0	0	0	0
YP_003971446	ARO_3003730	33.5714	28.7054	0	48.5714	18.8929	0	18.5714	38.5178	0	85.5053	30.0585	38.8972	23.0698	207.403	66.625	Bifidobacteria intrinsic ileS conferring resistance to mupirocin	antibiotic resistant isoleucyl-tRNA synthetase (ileS)	mupirocin	antibiotic target alteration	NA	NA	0	0	0	0	0	0	1	0	0	0	1	1	1	0	0	0	1	1	0	0	0	0	0	0	0	0	0
AAC77293_1	ARO_3001214	32.8571	4.9075	0	30.4762	1.1739	0	35.2381	8.6411	0	14.936	4.75373	3.852	1.90556	24.5221	12.1708	mdtM	major facilitator superfamily (MFS) antibiotic efflux pump	fluoroquinolone antibiotic;lincosamide antibiotic;nucleoside antibiotic;acridine dye;phenicol antibiotic	antibiotic efflux	Escherichia coli	Staphylococcus aureus, Klebsiella oxytoca, Enterobacter hormaechei, Serratia marcescens, Haemophilus influenzae, Shigella flexneri, Klebsiella pneumoniae, Salmonella enterica, Escherichia coli, Shigella dysenteriae, Shigella sonnei	0	1	0	1	0	0	0	0	0	0	0	0	0	1	0	0	0	0	0	0	0	0	1	0	0	0	0
NP_415222_1	ARO_3003841	32.1429	6.2013	0	37.1429	2.1928	0	27.1429	10.2098	0	19.2929	4.73632	5.9037	1.70418	37.6149	13.5969	kdpE	kdpDE	aminoglycoside antibiotic	antibiotic efflux	Escherichia coli, Klebsiella oxytoca, Shigella sonnei, Shigella flexneri	Serratia marcescens, Salmonella enterica, Escherichia coli, Klebsiella pneumoniae, Klebsiella oxytoca, Shigella sonnei, Shigella dysenteriae, Staphylococcus epidermidis, Shigella flexneri, Enterobacter cloacae, Citrobacter freundii, Citrobacter amalonaticus, Citrobacter koseri, Stenotrophomonas maltophilia, Vibrio parahaemolyticus, Citrobacter youngae	1	0	0	0	0	0	0	0	0	1	0	0	0	0	0	0	0	0	0	0	0	0	0	0	0	0	0
ABR75897_1	ARO_3003373	31.4286	5.4584	0	11.9048	0.194	0	50.9524	10.7229	0.14505	17.3677	4.64423	1.6295	0.778839	21.0449	8.10439	Klebsiella pneumoniae acrR with mutation conferring multidrug antibiotic resistance	resistance-nodulation-cell division (RND) antibiotic efflux pump	fluoroquinolone antibiotic;cephalosporin;glycylcycline;penam;tetracycline antibiotic;rifamycin antibiotic;phenicol antibiotic;triclosan	antibiotic target alteration;antibiotic efflux	NA	Klebsiella pneumoniae, Escherichia coli	1	0	0	0	0	0	0	0	0	1	0	0	0	0	0	0	0	0	0	0	0	0	0	0	0	0	0
AAA21532_1	ARO_3003559	31.1905	20.4876	0	44.2857	15.0288	0	18.0952	25.9463	0	65.6853	18.5044	33.936	14.046	143.387	90.393	cepA beta-lactamase	cepA beta-lactamase	cephalosporin	antibiotic inactivation	NA	NA	0	0	0	1	0	0	0	0	0	0	0	0	0	0	0	0	0	0	0	0	0	0	0	0	1	0	1
BAA15934_1	ARO_3000829	30.9524	15.4794	0	35.2381	5.7257	0	26.6667	25.2331	0	50.0102	10.4001	16.2485	5.20947	94.6239	34.8556	baeS	resistance-nodulation-cell division (RND) antibiotic efflux pump	aminoglycoside antibiotic;aminocoumarin antibiotic	antibiotic efflux	Shigella flexneri, Salmonella enterica, Escherichia coli, Shigella sonnei, Shigella dysenteriae	Acinetobacter baumannii, Salmonella enterica, Escherichia coli, Klebsiella pneumoniae, Pseudomonas aeruginosa, Listeria monocytogenes, Serratia marcescens, Klebsiella oxytoca, Shigella sonnei, Shigella dysenteriae, Shigella flexneri, Citrobacter amalonaticus, Enterobacter hormaechei, Vibrio parahaemolyticus	1	0	0	0	0	0	0	0	0	0	1	0	1	0	0	0	0	0	0	0	0	0	0	0	0	0	0
CAA67349_1	ARO_3003359	30.7143	0.454	0	32.8571	0.2474	0	28.5714	0.6607	0	1.4782	0.583061	0.7528	0.580017	2.3125	0.598845	Streptomyces cinnamoneus EF-Tu mutants conferring resistance to elfamycin	elfamycin resistant EF-Tu;kirromycin self resistant EF-Tu	elfamycin antibiotic	antibiotic target alteration	NA	NA	0	0	1	0	0	0	0	0	0	0	0	0	0	0	0	0	0	0	0	0	0	0	0	0	0	1	0
AMP35312_1	ARO_3002831	30	4.8079	0	19.5238	1.1937	0	40.4762	8.422	0	16.0263	2.29965	6.1142	0.949538	20.8074	3.32529	vgaC	ATP-binding cassette (ABC) antibiotic efflux pump	streptogramin antibiotic;pleuromutilin antibiotic	antibiotic efflux	NA	NA	0	0	0	1	0	0	0	0	0	0	0	0	0	0	0	0	0	0	0	0	0	0	0	0	0	0	0
NP_462089_1	ARO_3003939	29.5238	0.4534	0	16.1905	0.1302	0	42.8571	0.7767	0	1.5358	0.957027	0.8042	0.587256	1.8122	1.25372	Salmonella enterica parC conferring resistance to fluoroquinolones	fluoroquinolone resistant parC	fluoroquinolone antibiotic	antibiotic target alteration	NA	Salmonella enterica	0	0	0	1	0	0	0	0	0	0	0	0	0	0	0	0	0	0	0	0	0	0	0	0	1	0	1
AAA27471_1	ARO_3000205	29.2857	12.4637	0	36.6667	15.8785	0	21.9048	9.0489	0	42.559	16.7995	43.305	18.3637	41.3103	16.6099	tetX	tetracycline inactivation enzyme	glycylcycline;tetracycline antibiotic	antibiotic inactivation	NA	Escherichia coli	0	0	1	0	0	0	0	0	0	0	0	0	0	1	0	0	0	0	0	0	0	0	0	0	0	0	0
NP_358969_1	ARO_3000025	28.3333	0.2389	0	30	0.2919	0	26.6667	0.186	0	0.8432	0.296538	0.9729	0.293686	0.6973	0.333352	patB	ATP-binding cassette (ABC) antibiotic efflux pump	fluoroquinolone antibiotic	antibiotic efflux	NA	Streptococcus agalactiae, Streptococcus pyogenes	1	0	0	0	0	0	0	0	0	0	1	0	1	0	0	0	0	0	0	0	0	0	0	0	0	0	0
CDO61516_1	ARO_3003949	28.0952	2.4046	0	14.7619	0.3787	0	41.4286	4.4305	0	8.5587	1.38705	2.5653	1.09554	10.6943	1.7399	efrB	ATP-binding cassette (ABC) antibiotic efflux pump	macrolide antibiotic;fluoroquinolone antibiotic;rifamycin antibiotic	antibiotic efflux	NA	Klebsiella oxytoca, Escherichia coli, Klebsiella pneumoniae, Enterococcus faecalis, Listeria monocytogenes, Enterococcus faecium	1	0	0	0	0	0	0	0	0	0	1	1	1	0	0	0	1	0	0	0	0	0	0	0	0	0	0
YP_001693238	ARO_3003923	27.619	10.511	0	10.9524	0.8277	0	44.2857	20.1943	0	38.0571	10.8724	7.5576	2.24987	45.6001	18.3594	oqxB	resistance-nodulation-cell division (RND) antibiotic efflux pump	fluoroquinolone antibiotic;glycylcycline;tetracycline antibiotic;diaminopyrimidine antibiotic;nitrofuran antibiotic	antibiotic efflux	Salmonella enterica, Escherichia coli, Klebsiella pneumoniae, Klebsiella oxytoca, Shigella flexneri, Citrobacter freundii, Enterobacter hormaechei	Raoultella planticola, Acinetobacter baumannii, Staphylococcus aureus, Salmonella enterica, Escherichia coli, Klebsiella pneumoniae, Klebsiella aerogenes, Proteus mirabilis, Serratia marcescens, Klebsiella oxytoca, Shigella flexneri, Enterobacter cloacae, Citrobacter freundii, Citrobacter amalonaticus, Enterobacter asburiae, Stenotrophomonas maltophilia, Enterobacter hormaechei, Enterobacter kobei	0	1	0	0	0	0	0	0	0	0	0	0	0	0	0	1	0	0	0	0	0	0	0	0	0	0	0
NP_359110_1	ARO_3003042	27.381	0.2696	0	38.5714	0.3326	0	16.1905	0.2066	0	0.9846	0.45428	0.8624	0.421426	1.2759	0.569694	Streptococcus pneumoniae PBP2b conferring resistance to amoxicillin	Penicillin-binding protein mutations conferring resistance to beta-lactam antibiotics	monobactam;carbapenem;cephalosporin;cephamycin;penam	antibiotic target alteration	NA	NA	0	1	0	0	0	0	0	0	0	0	0	0	0	1	0	0	0	0	0	0	0	0	0	0	0	0	0
BAC11911_1	ARO_3003551	26.9048	4.6232	0	14.7619	0.6494	0	39.0476	8.597	0	17.1835	3.02321	4.3989	1.50555	22.0167	4.40419	emeA	multidrug and toxic compound extrusion (MATE) transporter	acridine dye	antibiotic efflux	NA	Clostridium perfringens, Acinetobacter baumannii, Enterococcus faecalis, Listeria monocytogenes, Enterococcus faecium, Klebsiella oxytoca	0	1	0	0	0	0	0	0	0	0	0	0	0	0	0	0	0	0	0	0	0	0	0	0	0	0	0
AAT46077_1	ARO_3000300	26.1905	4.6652	0	13.8095	0.7131	0	38.5714	8.6173	0	17.8126	3.32474	5.1635	1.94191	22.3413	3.63365	lsaA	ATP-binding cassette (ABC) antibiotic efflux pump	lincosamide antibiotic;streptogramin antibiotic;pleuromutilin antibiotic	antibiotic efflux	Enterococcus faecalis	Listeria monocytogenes, Enterococcus faecium, Enterococcus faecalis	1	0	0	0	0	0	0	0	0	1	0	0	0	0	0	0	0	0	0	0	0	0	0	0	0	0	0
AAG03357_1	ARO_3000596	25.7143	9.691	0	20.9524	6.6424	0	30.4762	12.7396	0	37.6872	1.84578	31.7023	9.10019	41.8019	0.755457	ErmX	Erm 23S ribosomal RNA methyltransferase	macrolide antibiotic;lincosamide antibiotic;streptogramin antibiotic	antibiotic target alteration	NA	Mycobacterium tuberculosis	1	0	0	0	0	0	0	0	0	0	1	0	1	0	0	0	0	0	0	0	0	0	0	0	0	0	0
AHA80960_1	ARO_3001388	24.5238	6.9837	0	24.7619	2.5376	0	24.2857	11.4298	0	28.4773	3.49713	10.2482	1.78825	47.0638	9.53518	TEM-211	TEM beta-lactamase	monobactam;cephalosporin;penam;penem	antibiotic inactivation	NA	NA	0	0	0	1	0	0	0	0	0	0	0	0	0	0	0	0	0	0	0	0	0	0	0	0	1	0	0
AAS68233_1	ARO_3000391	24.0476	1.5186	0	3.3333	0.0309	0	44.7619	3.0064	0	6.3151	1.80308	0.9274	0.510898	6.7164	1.82207	norA	major facilitator superfamily (MFS) antibiotic efflux pump	fluoroquinolone antibiotic;acridine dye	antibiotic efflux	Staphylococcus epidermidis	Staphylococcus epidermidis, Shigella flexneri	0	0	0	1	0	0	0	0	0	0	0	0	0	0	0	0	0	0	0	0	0	0	0	0	1	0	1
AAD01867_1	ARO_3002875	23.5714	6.3158	0	12.381	0.9154	0	34.7619	11.7162	0	26.7943	5.82476	7.3936	3.04165	33.7041	7.29688	dfrE	trimethoprim resistant dihydrofolate reductase dfr	diaminopyrimidine antibiotic	antibiotic target replacement	Enterococcus faecalis	Klebsiella oxytoca, Enterococcus faecium, Listeria monocytogenes, Enterococcus faecalis	0	0	0	1	0	0	0	0	0	0	0	0	0	0	0	0	0	0	0	0	0	0	0	0	0	0	0
AAC37034_1	ARO_3000522	23.3333	16.1208	0	33.8095	16.3536	0	12.8571	15.888	0	69.0892	21.3109	48.3699	17.9673	123.573	26.1936	ErmG	Erm 23S ribosomal RNA methyltransferase	macrolide antibiotic;lincosamide antibiotic;streptogramin antibiotic	antibiotic target alteration	NA	Clostridioides difficile	0	0	0	1	0	0	0	0	0	0	0	0	0	0	0	0	0	0	0	0	0	1	0	0	0	0	0
YP_005226137_1	ARO_3003966	22.8571	7.1953	0	8.0952	0.8043	0	37.619	13.5862	0	31.4793	7.97084	9.9359	2.1925	36.1153	15.5175	Klebsiella pneumoniae OmpK35	General Bacterial Porin with reduced permeability to beta-lactams	monobactam;carbapenem;cephalosporin;cephamycin;penam;penem	reduced permeability to antibiotic;resistance by absence	NA	NA	0	0	0	1	0	0	0	0	1	0	0	0	0	0	0	0	0	0	0	0	0	1	0	0	0	0	0
AJD73064_1	ARO_3001301	22.1429	0.207	0	23.3333	0.2654	0	20.9524	0.1485	0	0.9347	0.366155	1.1374	0.364433	0.7089	0.377826	RlmA(II)	non-erm 23S ribosomal RNA methyltransferase (G748)	macrolide antibiotic;lincosamide antibiotic	antibiotic target alteration	NA	Klebsiella pneumoniae	1	0	0	0	0	0	0	0	0	0	0	0	0	0	0	0	1	0	0	0	0	0	0	0	0	0	0
YP_001569085_1	ARO_3000621	21.6667	0.823	0	3.3333	0.0119	0	40	1.6342	0	3.7986	0.623312	0.3559	0.420565	4.0854	0.701477	PC1 beta-lactamase (blaZ)	blaZ beta-lactamase	penam	antibiotic inactivation	Staphylococcus aureus	Staphylococcus lugdunensis, Stenotrophomonas maltophilia, Acinetobacter baumannii, Staphylococcus pseudintermedius, Enterobacter hormaechei, Staphylococcus epidermidis, Vibrio cholerae, Listeria monocytogenes, Enterococcus faecalis, Klebsiella pneumoniae, Escherichia coli, Salmonella enterica, Staphylococcus aureus	0	1	0	0	0	0	0	0	0	0	0	0	0	0	0	0	0	0	0	0	1	0	0	0	0	0	0
AAU10334_1	ARO_3002628	21.1905	7.4713	0	30.4762	11.6117	0	11.9048	3.3308	0	35.2576	7.02474	38.1008	5.2017	27.9791	7.37122	aad(6)	ANT(6)	aminoglycoside antibiotic	antibiotic inactivation	NA	Enterococcus faecium, Staphylococcus aureus, Escherichia coli, Klebsiella pneumoniae, Enterococcus faecalis, Streptococcus pyogenes, Klebsiella aerogenes, Campylobacter jejuni, Clostridioides difficile, Campylobacter coli, Streptococcus agalactiae, Staphylococcus epidermidis, Enterobacter hormaechei, Staphylococcus pseudintermedius	0	1	0	0	0	0	0	0	0	0	0	0	0	1	0	0	0	0	0	0	0	1	0	0	0	0	0
CDO61513_1	ARO_3003948	20.9524	5.4472	0	10	0.7567	0	31.9048	10.1377	0	25.998	4.72115	7.5667	3.55792	31.7749	6.1521	efrA	ATP-binding cassette (ABC) antibiotic efflux pump	macrolide antibiotic;fluoroquinolone antibiotic;rifamycin antibiotic	antibiotic efflux	Enterococcus faecalis	Enterococcus faecium, Klebsiella pneumoniae, Enterococcus faecalis, Listeria monocytogenes, Klebsiella oxytoca	0	0	0	1	0	0	0	0	0	1	0	0	0	0	0	0	0	0	0	0	0	0	0	0	0	0	0
BAJ09383_1	ARO_3003046	20	1.1337	0	0.9524	0.001	0	39.0476	2.2663	0	5.6683	1.44526	0.1082	0.108192	5.8039	1.52499	qacA	major facilitator superfamily (MFS) antibiotic efflux pump	fluoroquinolone antibiotic	antibiotic efflux	Staphylococcus epidermidis	Escherichia coli, Listeria monocytogenes, Serratia marcescens, Streptococcus agalactiae, Staphylococcus aureus, Staphylococcus epidermidis, Mycobacteroides abscessus	0	0	0	1	0	0	0	0	0	0	0	0	0	0	0	0	0	0	0	0	0	0	0	0	1	0	1
AAA20116_1	ARO_3000180	19.7619	8.4309	0	13.3333	0.534	0	26.1905	16.3278	0	42.6623	1.40077	4.0048	0.437013	62.3424	5.75897	tetA(P)	major facilitator superfamily (MFS) antibiotic efflux pump	tetracycline antibiotic	antibiotic efflux	Clostridium perfringens	Clostridioides difficile, Clostridium perfringens	1	0	0	0	0	0	0	0	0	0	0	1	0	0	0	0	0	0	0	0	0	0	0	0	0	0	0
ANZ79241_1	ARO_3004036	19.7619	0.0114	0	36.6667	0.0211	0	2.8571	0.0018	0	0.0579	0.043462	0.0576	0.043462	0.0619	0.042298	tetB(60)	ATP-binding cassette (ABC) antibiotic efflux pump	tetracycline antibiotic	antibiotic efflux	NA	NA	0	0	0	1	0	0	0	0	0	0	0	0	0	0	0	0	0	0	0	0	0	0	0	0	0	0	0
ABF66027_1	ARO_3002882	19.2857	2.0248	0	33.8095	2.3109	0	4.7619	1.7388	0	10.4991	1.14571	6.8349	1.07338	36.5147	2.5518	lmrD	ATP-binding cassette (ABC) antibiotic efflux pump	lincosamide antibiotic	antibiotic efflux	NA	Listeria monocytogenes	0	1	0	0	0	0	0	0	0	0	0	0	0	1	0	0	0	0	0	0	0	0	0	0	0	0	0
AAO04716_1	ARO_3002865	19.0476	0.9748	0	0.9524	0.0063	0	37.1429	1.9434	0	5.1179	1.40907	0.6579	0.657939	5.2323	1.43314	dfrC	trimethoprim resistant dihydrofolate reductase dfr	diaminopyrimidine antibiotic	antibiotic target replacement	Staphylococcus epidermidis	Staphylococcus aureus, Enterococcus faecalis, Listeria monocytogenes, Enterococcus faecium, Serratia marcescens, Burkholderia cepacia, Staphylococcus epidermidis, Staphylococcus pseudintermedius	0	0	0	1	0	0	0	0	0	0	0	0	0	0	0	0	0	0	0	0	0	0	0	0	0	0	0
AAM09851_1	ARO_3002923	18.8095	0.8702	0	32.8571	1.293	0	4.7619	0.4473	0	4.6262	1.48974	3.9353	1.39065	9.394	2.55181	vanRD	glycopeptide resistance gene cluster;vanR	glycopeptide antibiotic	antibiotic target alteration	Enterococcus faecium	Enterococcus faecium, Enterococcus faecalis	0	0	0	1	0	0	0	0	0	0	0	0	0	0	0	0	0	0	1	0	0	0	0	0	0	0	0
WP_014065640_1	ARO_3003924	18.8095	0.5293	0	20	0.3974	0	17.619	0.6613	0	2.8141	1.00523	1.9868	0.702956	3.7532	1.29709	Haemophilus parainfluenzae gyrA conferring resistance to fluoroquinolones	fluoroquinolone resistant gyrA	fluoroquinolone antibiotic;nybomycin	antibiotic target alteration	NA	Haemophilus influenzae	1	0	0	0	0	0	0	0	0	1	0	0	0	0	0	0	0	0	0	0	0	0	0	0	0	0	0
ABF66011_1	ARO_3002881	18.5714	1.463	0	31.9048	1.3443	0	5.2381	1.5818	0	7.8777	1.25382	4.2133	1.21894	30.1972	1.6165	lmrC	ATP-binding cassette (ABC) antibiotic efflux pump	lincosamide antibiotic	antibiotic efflux	NA	NA	0	1	0	0	0	0	0	0	0	1	1	1	1	0	0	0	0	0	0	0	0	0	0	0	0	0	0
NP_899170_1	ARO_3000599	18.3333	5.4161	0	4.2857	0.0426	0	32.381	10.7895	0	29.5422	4.07584	0.9945	0.803403	33.3205	5.9083	Erm(33)	Erm 23S ribosomal RNA methyltransferase	macrolide antibiotic;lincosamide antibiotic;streptogramin antibiotic	antibiotic target alteration	NA	Staphylococcus lugdunensis, Enterococcus faecalis, Proteus mirabilis	0	1	0	1	0	0	0	0	0	0	0	0	0	0	0	0	0	0	0	0	0	0	0	0	0	0	0
WP_041918279_1	ARO_3003925	18.0952	1.7334	0	19.0476	1.4368	0	17.1429	2.03	0	9.5792	3.50241	7.5431	3.0816	11.8417	5.97545	Haemophilus parainfluenzae parC conferring resistance to fluoroquinolones	fluoroquinolone resistant parC	fluoroquinolone antibiotic	antibiotic target alteration	NA	NA	0	1	0	0	0	0	0	0	0	0	0	0	0	0	0	0	0	0	0	0	0	0	0	0	0	1	0
Q0SSM7	ARO_3003773	17.619	1.2568	0	7.619	0.0176	0	27.619	2.4959	0	7.133	0.633378	0.231	0.063976	9.037	1.20387	Clostridium perfringens mprF	defensin resistant mprF	peptide antibiotic	antibiotic target alteration	Clostridium perfringens	Clostridium perfringens	0	0	0	1	0	0	0	0	0	0	0	0	0	0	0	0	0	0	0	0	0	0	0	0	0	0	0
AAN62561_1	ARO_3003970	17.1429	1.5127	0	21.9048	0.6094	0	12.381	2.416	0	8.8243	0.721388	2.7822	0.562575	19.5141	2.15266	D-Ala-D-Ala ligase	van ligase	glycopeptide antibiotic	antibiotic target alteration	NA	NA	0	0	0	1	0	0	0	0	0	0	0	0	0	0	0	0	0	0	1	0	0	0	0	0	0	0	0
CBH51823_1	ARO_3000556	17.1429	0.8255	0	30.4762	0.8072	0	3.8095	0.8437	0	4.8152	1.19653	2.6485	1.10409	22.1482	3.4973	tet44	tetracycline-resistant ribosomal protection protein	tetracycline antibiotic	antibiotic target protection	NA	Clostridium perfringens, Acinetobacter baumannii, Clostridioides difficile	1	0	0	0	0	0	0	0	0	0	0	0	0	0	0	0	0	0	0	0	0	0	0	0	0	0	0
AAL78275_1	ARO_3002391	15.9524	3.5382	0	6.1905	0.492	0	25.7143	6.5843	0	22.1794	6.70933	7.9484	1.4963	25.6054	9.31721	OXY-1-3	OXY beta-lactamase	monobactam;cephalosporin;penam	antibiotic inactivation	Klebsiella oxytoca	Klebsiella oxytoca, Klebsiella pneumoniae	1	0	0	0	0	0	0	0	0	0	0	0	0	0	1	0	0	0	0	0	0	0	0	0	0	0	0
AAC23556_1	ARO_3002660	15.9524	1.3667	0	20.4762	0.8722	0	11.4286	1.8612	0	8.5674	0.330221	4.2596	0.235791	16.2856	1.73655	APH(6)-Id	APH(6)	aminoglycoside antibiotic	antibiotic inactivation	NA	Salmonella enterica, Klebsiella oxytoca, Serratia marcescens, Enterococcus faecium, Proteus mirabilis, Klebsiella aerogenes, Haemophilus influenzae, Pseudomonas aeruginosa, Klebsiella pneumoniae, Escherichia coli, Staphylococcus aureus, Shigella dysenteriae, Burkholderia cepacia, Pseudomonas stutzeri, Shigella flexneri, Enterobacter cloacae, Mycobacteroides abscessus, Citrobacter freundii, Morgan…	0	0	0	1	0	0	0	0	0	0	0	0	0	0	0	0	0	0	0	0	0	0	0	1	0	0	0
AAK63040_1	ARO_3002635	15.9524	1.2926	0	29.0476	2.1874	0	2.8571	0.3978	0	8.1027	1.61512	7.5303	1.58211	13.9214	2.38241	APH(2)-IIa	APH(2)	aminoglycoside antibiotic	antibiotic inactivation	NA	Campylobacter coli, Salmonella enterica, Klebsiella pneumoniae, Enterococcus faecalis, Pseudomonas aeruginosa, Campylobacter jejuni, Enterococcus faecium, Clostridioides difficile, Enterobacter hormaechei	1	0	0	0	0	0	0	0	0	0	0	0	0	0	0	0	0	0	0	0	0	0	0	0	1	0	0
YP_001440920_1	ARO_3000746	15.2381	0.2523	0	4.7619	0.0089	0	25.7143	0.4958	0	1.6559	0.606079	0.1861	0.129935	1.9281	0.712037	mepR	multidrug and toxic compound extrusion (MATE) transporter	glycylcycline;tetracycline antibiotic	antibiotic efflux	Staphylococcus aureus	Staphylococcus epidermidis, Klebsiella pneumoniae, Escherichia coli, Staphylococcus aureus	0	1	0	0	0	0	0	0	1	0	1	0	1	1	1	0	0	0	0	1	0	1	0	0	0	0	0
NP_863643_1	ARO_3002597	15	1.6879	0	20	2.7531	0	10	0.6227	0	11.2528	4.35811	13.7655	5.16696	6.2273	4.03617	AAC(6)-Ie-APH(2)-Ia	APH(2);AAC(6)	aminoglycoside antibiotic	antibiotic inactivation	Staphylococcus aureus, Escherichia coli, Klebsiella pneumoniae, Enterococcus faecalis, Klebsiella aerogenes, Campylobacter jejuni, Enterococcus faecium, Clostridioides difficile, Clostridium perfringens, Campylobacter coli, Streptococcus agalactiae, Staphylococcus epidermidis, Enterobacter cloacae, Staphylococcus pseudintermedius	Streptococcus agalactiae, Staphylococcus aureus, Escherichia coli, Klebsiella pneumoniae, Enterococcus faecalis, Pseudomonas aeruginosa, Klebsiella aerogenes, Campylobacter jejuni, Enterococcus faecium, Serratia marcescens, Clostridioides difficile, Clostridium perfringens, Campylobacter coli, Staphylococcus epidermidis, Enterobacter cloacae, Morganella morganii, Staphylococcus pseudintermedius	1	0	0	0	0	0	0	0	0	1	0	0	0	0	0	0	0	0	0	0	0	0	0	0	0	0	0
ABR76005_1	ARO_3003380	14.2857	3.5499	0	5.2381	0.1392	0	23.3333	6.9606	0	24.8493	6.11774	2.6572	0.963534	29.8312	11.0528	Klebsiella pneumoniae ramR mutants	resistance-nodulation-cell division (RND) antibiotic efflux pump	fluoroquinolone antibiotic;cephalosporin;glycylcycline;penam;tetracycline antibiotic;rifamycin antibiotic;phenicol antibiotic;triclosan	antibiotic target alteration;antibiotic efflux	NA	Klebsiella pneumoniae, Klebsiella oxytoca	0	1	0	0	0	0	0	0	0	1	1	1	1	0	0	0	0	0	0	0	0	0	0	0	0	0	0
YP_006938491_1	ARO_3003905	14.0476	1.2095	0	5.2381	0.0254	0	22.8571	2.3937	0	8.6103	0.156809	0.4842	0.032425	10.4726	0.323376	ANT(4)-Ib	ANT(4)	aminoglycoside antibiotic	antibiotic inactivation	Staphylococcus aureus, Enterococcus faecalis, Enterococcus faecium, Staphylococcus epidermidis	Staphylococcus pseudintermedius, Staphylococcus aureus, Salmonella enterica, Escherichia coli, Enterococcus faecalis, Pseudomonas aeruginosa, Enterococcus faecium, Staphylococcus epidermidis, Stenotrophomonas maltophilia, Enterobacter hormaechei	1	0	0	0	0	0	0	0	0	0	0	0	0	0	0	0	0	0	0	0	0	0	0	0	0	0	0
AAK63041_1	ARO_3002559	13.8095	1.5429	0	24.2857	2.6793	0	3.3333	0.4064	0	11.1726	2.66374	11.0324	2.64461	12.1935	2.75332	AAC(6)-Ip	AAC(6)	aminoglycoside antibiotic	antibiotic inactivation	NA	Acinetobacter baumannii	0	0	0	1	0	0	0	0	0	0	0	0	0	0	0	0	0	0	0	0	0	0	0	0	0	0	0
AAA20117_1	ARO_3000195	13.5714	12.8355	0	12.381	0.6504	0	14.7619	25.0205	0	94.577	7.05112	5.2533	1.60928	169.494	29.457	tetB(P)	tetracycline-resistant ribosomal protection protein	tetracycline antibiotic	antibiotic target protection	NA	Clostridioides difficile, Clostridium perfringens	0	0	0	1	0	0	0	0	0	0	0	0	0	0	0	0	0	0	0	0	0	0	0	0	0	0	0
AAV80464_1	ARO_3000565	13.3333	0.3699	0	3.8095	0.0101	0	22.8571	0.7296	0	2.774	1.03048	0.2654	0.205925	3.1922	1.42932	tet(38)	major facilitator superfamily (MFS) antibiotic efflux pump	tetracycline antibiotic	antibiotic efflux	Staphylococcus aureus	Staphylococcus epidermidis, Staphylococcus aureus, Escherichia coli	1	0	0	0	0	0	0	0	0	1	0	0	0	0	0	0	0	0	0	0	0	0	0	0	0	0	0
AIT76113_1	ARO_3002174	13.0952	1.1388	0	5.7143	0.3013	0	20.4762	1.9763	0	8.6965	1.77358	5.2731	0.732239	9.6519	2.54609	MIR-9	MIR beta-lactamase	monobactam;cephalosporin;cephamycin	antibiotic inactivation	Enterobacter cloacae	Enterobacter cloacae	0	1	0	0	0	0	0	1	0	0	0	0	0	1	1	0	0	0	0	0	0	1	0	0	0	0	0
AJE60855_1	ARO_3003209	12.8571	2.9542	0	4.2857	0.0482	0	21.4286	5.8603	0	22.9773	4.17491	1.124	0.822834	27.348	9.09774	FosA5	fosfomycin thiol transferase	fosfomycin	antibiotic inactivation	Escherichia coli, Klebsiella pneumoniae, Enterobacter hormaechei	Citrobacter freundii, Raoultella planticola, Enterobacter hormaechei, Escherichia coli, Klebsiella pneumoniae, Klebsiella aerogenes, Klebsiella oxytoca, Shigella flexneri, Enterobacter cloacae	1	0	0	0	0	0	0	0	0	0	0	0	0	0	0	0	1	0	0	0	0	0	0	0	0	0	0
CAC41008_1	ARO_3004041	12.8571	2.1469	0	5.2381	0.1072	0	20.4762	4.1866	0	16.6978	3.9443	2.046	0.608662	20.446	7.22951	Klebsiella pneumoniae acrA	resistance-nodulation-cell division (RND) antibiotic efflux pump	fluoroquinolone antibiotic;cephalosporin;glycylcycline;penam;tetracycline antibiotic;rifamycin antibiotic;phenicol antibiotic;triclosan	antibiotic efflux	NA	Enterobacter hormaechei, Acinetobacter baumannii, Salmonella enterica, Escherichia coli, Klebsiella pneumoniae, Klebsiella aerogenes, Klebsiella oxytoca, Enterobacter cloacae, Stenotrophomonas maltophilia, Raoultella planticola	1	0	0	0	0	0	0	0	0	0	1	1	1	0	0	0	1	0	0	0	0	0	0	0	0	0	0
AAF61331_1	ARO_3002966	12.619	1.6614	0	17.1429	0.6553	0	8.0952	2.6674	0	13.1654	1.0184	3.8228	0.847051	32.95	2.27594	vanXYC	glycopeptide resistance gene cluster;vanXY	glycopeptide antibiotic	antibiotic target alteration	NA	Enterococcus faecium	0	0	0	1	0	0	0	0	0	0	0	0	0	0	0	0	0	0	0	0	0	0	0	0	0	0	0
AAA98296_1	ARO_3000250	12.619	1.0735	0	1.4286	0.0032	0	23.8095	2.1438	0	8.5073	1.6467	0.2259	0.209956	9.0042	1.84458	ErmC	Erm 23S ribosomal RNA methyltransferase	macrolide antibiotic;lincosamide antibiotic;streptogramin antibiotic	antibiotic target alteration	NA	Staphylococcus pseudintermedius, Staphylococcus lugdunensis, Enterobacter kobei, Acinetobacter lwoffii, Mycobacteroides abscessus, Staphylococcus epidermidis, Burkholderia cepacia, Neisseria gonorrhoeae, Shigella sonnei, Serratia marcescens, Enterococcus faecium, Streptococcus pyogenes, Listeria monocytogenes, Neisseria meningitidis, Pseudomonas aeruginosa, Klebsiella pneumoniae, Escherichia coli…	0	1	0	1	0	0	0	0	0	0	1	0	1	1	1	0	0	0	0	0	1	1	1	0	0	1	0
CAP12359_2	ARO_3002452	12.381	1.7909	0	3.8095	0.1281	0	20.9524	3.4536	0	14.4647	5.35714	3.3623	0.753879	16.4833	5.93712	OKP-B-19	OKP beta-lactamase	cephalosporin;penam	antibiotic inactivation	NA	Klebsiella pneumoniae	0	0	0	1	0	0	0	0	0	0	0	0	0	0	0	0	0	0	0	0	0	1	0	0	0	0	0
AAL59753_1	ARO_3000412	12.1429	2.0593	0	16.6667	1.531	0	7.619	2.5876	0	16.9591	1.75163	9.1861	0.651023	33.9623	9.5761	sul2	sulfonamide resistant sul	sulfonamide antibiotic;sulfone antibiotic	antibiotic target replacement	Vibrio vulnificus, Raoultella planticola, Providencia rettgeri, Providencia stuartii, Acinetobacter lwoffii, Acinetobacter nosocomialis, Stenotrophomonas maltophilia, Enterobacter hormaechei, Vibrio parahaemolyticus, Enterobacter kobei, Yersinia enterocolitica, Vibrio cholerae, Shigella sonnei, Shigella dysenteriae, Citrobacter youngae, Ralstonia pickettii, Acinetobacter baumannii, Enterobacter a…	Legionella pneumophila, Raoultella planticola, Proteus vulgaris, Providencia rettgeri, Providencia stuartii, Klebsiella oxytoca, Acinetobacter lwoffii, Acinetobacter nosocomialis, Stenotrophomonas maltophilia, Enterobacter hormaechei, Vibrio parahaemolyticus, Enterobacter kobei, Vibrio cholerae, Shigella sonnei, Pseudomonas putida, Shigella dysenteriae, Yersinia enterocolitica, Acinetobacter haem…	1	0	0	0	0	0	0	0	0	0	1	0	1	0	0	0	0	0	0	0	0	0	0	0	0	0	0
YP_001693237_1	ARO_3003922	11.9048	4.0777	0	3.3333	0.2176	0	20.4762	7.9377	0	34.2525	8.16271	6.5287	3.64635	38.7657	15.4921	oqxA	resistance-nodulation-cell division (RND) antibiotic efflux pump	fluoroquinolone antibiotic;glycylcycline;tetracycline antibiotic;diaminopyrimidine antibiotic;nitrofuran antibiotic	antibiotic efflux	Citrobacter freundii, Salmonella enterica, Escherichia coli, Klebsiella pneumoniae, Enterococcus faecalis, Klebsiella aerogenes, Klebsiella oxytoca, Shigella flexneri, Enterobacter cloacae, Enterobacter hormaechei	Acinetobacter baumannii, Salmonella enterica, Escherichia coli, Klebsiella pneumoniae, Enterococcus faecalis, Klebsiella aerogenes, Proteus mirabilis, Klebsiella oxytoca, Shigella flexneri, Enterobacter cloacae, Citrobacter freundii, Citrobacter amalonaticus, Enterobacter asburiae, Enterobacter hormaechei, Vibrio parahaemolyticus, Enterobacter kobei	0	1	0	0	0	0	0	0	0	0	0	0	0	0	0	1	0	0	0	0	0	0	0	0	0	0	0
AEJ33969_1	ARO_3000410	11.9048	1.4465	0	12.8571	0.3395	0	10.9524	2.5536	0	12.151	0.646778	2.6408	0.43462	23.3151	4.20249	sul1	sulfonamide resistant sul	sulfonamide antibiotic;sulfone antibiotic	antibiotic target replacement	Morganella morganii, Citrobacter amalonaticus, Enterobacter asburiae, Citrobacter koseri, Acinetobacter haemolyticus, Achromobacter xylosoxidans, Proteus vulgaris, Providencia rettgeri, Providencia stuartii, Acinetobacter lwoffii, Acinetobacter nosocomialis, Stenotrophomonas maltophilia, Enterobacter hormaechei, Vibrio parahaemolyticus, Enterobacter kobei, Yersinia enterocolitica, Citrobacter you…	Serratia marcescens, Citrobacter freundii, Morganella morganii, Citrobacter amalonaticus, Enterobacter asburiae, Citrobacter koseri, Acinetobacter haemolyticus, Achromobacter xylosoxidans, Proteus vulgaris, Providencia rettgeri, Providencia stuartii, Acinetobacter lwoffii, Acinetobacter nosocomialis, Stenotrophomonas maltophilia, Enterobacter hormaechei, Vibrio parahaemolyticus, Enterobacter kobe…	0	0	0	1	0	0	0	0	0	0	0	0	0	0	0	0	0	0	0	0	0	0	0	0	0	0	0
YP_039482_1	ARO_3003301	11.6667	0.4151	0	2.8571	0.0184	0	20.4762	0.8117	0	3.5577	1.96209	0.644	0.578501	3.9643	2.37757	Staphylococcus aureus gyrB conferring resistance to aminocoumarin	aminocoumarin resistant gyrB	aminocoumarin antibiotic	antibiotic target alteration	NA	Listeria monocytogenes, Staphylococcus epidermidis, Staphylococcus aureus	1	0	0	0	0	0	0	0	0	0	0	0	1	0	0	0	1	0	0	0	0	0	0	0	0	0	0
WP_001025093	ARO_3003323	11.6667	0.38	0	3.8095	0.0237	0	19.5238	0.7363	0	3.2573	1.59176	0.6232	0.632251	3.7713	2.30541	Staphylococcus aureus pgsA mutations conferring resistance to daptomycin	daptomycin resistant pgsA	peptide antibiotic	antibiotic target alteration	NA	NA	0	0	0	1	0	0	0	0	0	0	0	0	0	0	0	0	0	0	0	0	1	0	0	0	0	0	0
YP_001245420_1	ARO_3000215	11.4286	0.1136	0	1.9048	0.0016	0	20.9524	0.2255	0	0.9939	0.484579	0.0861	0.045115	1.0764	0.546565	mecR1	methicillin resistant PBP2	monobactam;carbapenem;cephalosporin;cephamycin;penam	antibiotic target replacement	Staphylococcus aureus, Staphylococcus epidermidis, Staphylococcus pseudintermedius	Staphylococcus pseudintermedius, Staphylococcus aureus, Escherichia coli, Klebsiella pneumoniae, Staphylococcus epidermidis	0	1	0	0	0	0	0	0	0	0	0	0	0	0	0	0	0	0	0	0	0	0	0	0	0	0	0
AFK58562_1	ARO_3003078	11.1905	3.069	0	14.2857	1.7476	0	8.0952	4.3903	0	27.4248	5.63127	12.2332	2.81981	54.2335	19.2606	Enterococcus faecium liaR mutant conferring daptomycin resistance	daptomycin resistant liaR	peptide antibiotic	antibiotic target alteration	NA	Enterococcus faecium	0	1	0	0	0	0	0	0	1	1	1	0	1	1	1	0	0	0	0	1	0	1	0	0	0	0	0
YP_499945_1	ARO_3000839	10.9524	0.4203	0	1.9048	0.0083	0	20	0.8323	0	3.8375	1.57469	0.4341	0.372252	4.1616	2.55364	arlS	major facilitator superfamily (MFS) antibiotic efflux pump	fluoroquinolone antibiotic;acridine dye	antibiotic efflux	Staphylococcus aureus	Enterobacter hormaechei, Staphylococcus aureus, Escherichia coli, Enterococcus faecalis, Listeria monocytogenes, Staphylococcus pseudintermedius	0	0	0	1	0	0	0	0	0	0	0	0	0	0	0	0	0	0	0	0	0	1	0	0	0	0	0
YP_001332362_1	ARO_3000838	10.9524	0.3415	0	2.381	0.0114	0	19.5238	0.6716	0	3.118	1.93649	0.4785	0.393982	3.4398	2.39071	arlR	major facilitator superfamily (MFS) antibiotic efflux pump	fluoroquinolone antibiotic;acridine dye	antibiotic efflux	Staphylococcus aureus	Staphylococcus aureus, Escherichia coli, Staphylococcus epidermidis, Stenotrophomonas maltophilia, Enterobacter hormaechei, Staphylococcus pseudintermedius	0	1	0	0	0	0	0	0	1	0	1	1	1	1	1	0	1	1	1	1	0	1	0	0	0	0	0
ADJ67256	ARO_3003319	10.9524	0.1976	0	2.8571	0.0102	0	19.0476	0.3851	0	1.8045	0.8603	0.357	0.258809	2.0217	1.22827	Staphylococcus aureus mprF mutations conferring resistance to daptomycin	daptomycin resistant mprF	peptide antibiotic	antibiotic target alteration	NA	Staphylococcus aureus	1	0	0	0	0	0	0	0	0	1	0	0	0	0	0	0	0	0	0	0	0	0	0	0	0	0	0
CAJ67339_1	ARO_3000186	10.7143	2.4968	0	9.5238	1.3493	0	11.9048	3.6442	0	23.3032	5.00049	14.1681	1.84069	30.6113	5.5911	tetM	tetracycline-resistant ribosomal protection protein	tetracycline antibiotic	antibiotic target protection	Streptococcus anginosus, Staphylococcus aureus, Enterococcus faecalis, Listeria monocytogenes, Streptococcus pyogenes, Enterococcus faecium, Clostridioides difficile, Streptococcus agalactiae, Clostridium botulinum	Acinetobacter baumannii, Staphylococcus aureus, Salmonella enterica, Escherichia coli, Klebsiella pneumoniae, Enterococcus faecalis, Pseudomonas aeruginosa, Neisseria meningitidis, Listeria monocytogenes, Streptococcus pyogenes, Enterococcus faecium, Klebsiella oxytoca, Vibrio cholerae, Shigella sonnei, Neisseria gonorrhoeae, Clostridioides difficile, Clostridium perfringens, Streptococcus agalac…	1	0	0	0	0	0	0	0	0	0	0	0	0	0	0	0	1	0	0	0	0	0	0	0	0	0	0
AET15272_1	ARO_3003197	10.4762	4.2222	0	8.5714	0.443	0	12.381	8.0014	0	40.3028	1.58419	5.1685	0.504522	64.6266	8.56327	aadA25	ANT(3)	aminoglycoside antibiotic	antibiotic inactivation	NA	Enterobacter hormaechei, Acinetobacter baumannii, Salmonella enterica, Escherichia coli, Klebsiella pneumoniae, Klebsiella aerogenes, Proteus mirabilis, Enterobacter cloacae, Citrobacter freundii, Morganella morganii	1	0	0	0	0	0	0	0	0	0	0	0	0	0	0	0	0	0	0	0	0	0	0	0	0	0	1
YP_186749_1	ARO_3000489	10.4762	0.3688	0	1.9048	0.0189	0	19.0476	0.7188	0	3.5208	1.94765	0.9899	0.923434	3.7739	2.07796	sav1866	ATP-binding cassette (ABC) antibiotic efflux pump	N/A	antibiotic efflux	NA	NA	0	1	0	0	0	0	0	0	0	0	0	0	0	1	0	0	0	0	0	0	0	1	0	0	0	0	0
AAA22851_1	ARO_3000179	10.2381	2.7324	0	13.8095	2.0878	0	6.6667	3.3769	0	26.6882	10.0742	15.1187	6.79371	50.6537	21.5033	tet(L)	major facilitator superfamily (MFS) antibiotic efflux pump	tetracycline antibiotic	antibiotic efflux	NA	Enterococcus faecium, Staphylococcus aureus, Escherichia coli, Klebsiella pneumoniae, Enterococcus faecalis, Streptococcus pyogenes	1	0	0	0	0	0	0	0	0	0	1	0	0	0	0	0	0	0	0	0	0	0	0	0	0	0	0
ABK33456_1	ARO_3002639	10.2381	2.4216	0	11.9048	1.5836	0	8.5714	3.2596	0	23.6531	2.77387	13.3023	1.65755	38.0292	8.13978	APH(3)-Ib	APH(3)	aminoglycoside antibiotic	antibiotic inactivation	Escherichia coli, Pseudomonas aeruginosa, Shigella sonnei, Pseudomonas putida	Providencia rettgeri, Providencia stuartii, Acinetobacter lwoffii, Acinetobacter nosocomialis, Stenotrophomonas maltophilia, Acinetobacter baumannii, Staphylococcus aureus, Salmonella enterica, Escherichia coli, Klebsiella pneumoniae, Pseudomonas aeruginosa, Neisseria meningitidis, Haemophilus influenzae, Klebsiella aerogenes, Proteus mirabilis, Enterococcus faecium, Serratia marcescens, Klebsiel…	1	0	0	0	0	0	0	0	0	0	0	0	0	0	1	0	0	0	0	0	0	0	0	0	0	0	0
YP_039997_1	ARO_3003291	10.2381	0.4414	0	1.4286	0.0145	0	19.0476	0.8682	0	4.3111	2.21319	1.0184	0.748565	4.5581	2.8095	Staphylococcus aureus rpoC conferring resistance to daptomycin	daptomycin resistant beta prime subunit of RNA polymerase (rpoC)	peptide antibiotic	antibiotic target alteration	NA	NA	0	0	0	1	0	0	0	0	0	1	0	0	0	0	0	0	0	0	0	0	0	0	0	0	0	0	0
AFK13828_1	ARO_3000823	10	0.5304	0	4.2857	0.0766	0	15.7143	0.9841	0	5.3035	1.68691	1.7864	0.964164	6.2628	1.98119	ramA	resistance-nodulation-cell division (RND) antibiotic efflux pump;General Bacterial Porin with reduced permeability to beta-lactams	fluoroquinolone antibiotic;monobactam;carbapenem;cephalosporin;glycylcycline;cephamycin;penam;tetracycline antibiotic;rifamycin antibiotic;phenicol antibiotic;triclosan;penem	antibiotic efflux;reduced permeability to antibiotic	NA	Klebsiella pneumoniae, Enterobacter asburiae, Enterobacter hormaechei, Enterobacter kobei, Klebsiella aerogenes, Escherichia coli, Serratia marcescens, Enterobacter cloacae	1	0	0	0	0	0	0	0	0	0	0	0	0	0	1	0	0	0	0	0	0	0	0	0	0	0	0
AGC51118_1	ARO_3000617	10	0.1967	0	0.9524	0.0013	0	19.0476	0.392	0	1.9668	0.875335	0.1385	0.138538	2.0582	0.937197	mecA	methicillin resistant PBP2	monobactam;carbapenem;cephalosporin;cephamycin;penam	antibiotic target replacement	Staphylococcus aureus	Klebsiella pneumoniae, Staphylococcus epidermidis, Enterobacter hormaechei, Staphylococcus lugdunensis, Staphylococcus pseudintermedius, Staphylococcus aureus, Escherichia coli	1	0	0	0	0	0	0	0	0	0	0	0	0	0	0	0	0	0	0	0	0	0	0	0	0	0	0
AAK01167_1	ARO_3002819	9.7619	1.1398	0	12.8571	0.6701	0	6.6667	1.6096	0	11.6761	1.91808	5.2116	0.763455	24.1433	7.5377	msrC	ATP-binding cassette (ABC) antibiotic efflux pump	macrolide antibiotic;streptogramin antibiotic	antibiotic efflux	Enterococcus faecium	Enterococcus faecalis, Enterococcus faecium	1	0	0	0	0	0	0	0	0	0	0	0	0	0	1	0	0	0	0	0	0	0	0	0	0	0	0
AFK13827_1	ARO_3000825	9.7619	1.0205	0	5.2381	0.6948	0	14.2857	1.3461	0	10.4535	1.54496	13.2644	0.261128	9.4229	1.97845	robA	resistance-nodulation-cell division (RND) antibiotic efflux pump	tetracycline antibiotic;glycylcycline;phenicol antibiotic;rifamycin antibiotic;cephalosporin;penam;fluoroquinolone antibiotic;triclosan	antibiotic efflux	NA	NA	1	0	0	0	0	0	0	0	0	1	0	0	0	0	0	0	0	0	0	0	0	0	0	0	0	0	0
YP_500802_1	ARO_3003074	9.7619	0.4273	0	1.4286	0.0144	0	18.0952	0.8402	0	4.3772	2.6227	1.0112	0.580017	4.643	2.72503	Staphylococcus aureus cls conferring resistance to daptomycin	daptomycin resistant cls	peptide antibiotic	antibiotic target alteration	NA	Staphylococcus aureus	0	0	0	1	0	0	0	0	0	0	0	0	0	0	0	0	0	0	0	0	0	1	0	0	0	0	0
YP_039996_1	ARO_3003285	9.7619	0.2523	0	1.4286	0.0077	0	18.0952	0.4969	0	2.5847	1.11361	0.5404	0.363529	2.7461	1.43605	Staphylococcus aureus rpoB mutants conferring resistance to rifampicin	rifamycin-resistant beta-subunit of RNA polymerase (rpoB)	peptide antibiotic;rifamycin antibiotic	antibiotic target alteration;antibiotic target replacement	NA	Staphylococcus epidermidis, Staphylococcus aureus	1	0	0	0	0	0	0	0	0	0	0	0	0	0	0	0	1	0	0	0	0	0	0	0	0	0	0
YP_040771_1	ARO_3003315	9.7619	0.2503	0	2.381	0.0131	0	17.1429	0.4874	0	2.5636	1.36612	0.5517	0.484706	2.8431	1.88373	Staphylococcus aureus parE conferring resistance to fluoroquinolones	fluoroquinolone resistant parE	fluoroquinolone antibiotic	antibiotic target alteration	NA	Staphylococcus epidermidis, Staphylococcus aureus	0	1	0	0	0	0	0	0	0	0	1	0	1	0	0	0	0	0	1	0	0	0	0	0	0	0	0
AAU95768_1	ARO_3000026	9.2857	0.3584	0	1.4286	0.0117	0	17.1429	0.7051	0	3.8594	2.56384	0.818	0.889359	4.1128	2.86315	mepA	multidrug and toxic compound extrusion (MATE) transporter	glycylcycline;tetracycline antibiotic	antibiotic efflux	Staphylococcus aureus	Staphylococcus aureus, Escherichia coli, Serratia marcescens, Staphylococcus epidermidis, Stenotrophomonas maltophilia, Enterobacter hormaechei	0	0	0	1	0	0	0	0	0	0	0	0	0	0	0	0	0	0	0	0	0	0	0	0	0	0	0
AFC91898_1	ARO_3003043	9.2857	0.1034	0	14.7619	0.1509	0	3.8095	0.0559	0	1.1137	0.593093	1.0225	0.487305	1.4669	0.814394	Streptococcus pneumoniae PBP2x conferring resistance to amoxicillin	Penicillin-binding protein mutations conferring resistance to beta-lactam antibiotics	monobactam;carbapenem;cephalosporin;cephamycin;penam	antibiotic target alteration	NA	NA	0	0	0	1	0	0	0	0	0	0	0	0	0	0	0	0	0	0	0	0	0	0	0	0	0	0	0
AAF86641_1	ARO_3002922	8.8095	3.4567	0	12.381	1.2642	0	5.2381	5.6492	0	39.2381	3.9138	10.2107	2.87964	107.848	12.9638	vanRC	glycopeptide resistance gene cluster;vanR	glycopeptide antibiotic	antibiotic target alteration	NA	Enterococcus faecium	1	0	0	0	0	0	0	0	0	0	1	0	1	0	0	0	0	0	0	0	0	0	0	0	0	0	0
BAG75524_1	ARO_3003954	8.8095	1.2276	0	10.9524	0.7725	0	6.6667	1.6827	0	13.9345	1.67666	7.0529	1.03673	25.2399	9.29988	efmA	major facilitator superfamily (MFS) antibiotic efflux pump	macrolide antibiotic;fluoroquinolone antibiotic	antibiotic efflux	Klebsiella pneumoniae, Enterococcus faecium	Acinetobacter baumannii, Staphylococcus aureus, Klebsiella pneumoniae, Enterococcus faecalis, Enterococcus faecium	1	0	0	0	0	0	0	0	0	0	0	0	1	0	0	0	0	0	0	0	0	0	0	0	0	0	0
AAD22403_1	ARO_3002970	8.8095	1.0841	0	11.9048	0.4532	0	5.7143	1.715	0	12.3063	1.05746	3.8073	0.662994	30.0127	3.27806	vanTC	glycopeptide resistance gene cluster;vanT	glycopeptide antibiotic	antibiotic target alteration	NA	NA	1	0	0	0	0	0	0	0	0	1	0	0	0	0	0	0	0	0	0	0	0	0	0	0	0	0	0
YP_039483_1	ARO_3003296	8.8095	0.471	0	0.4762	0.0034	0	17.1429	0.9386	0	5.3461	2.98034	0.7074	0.707408	5.475	3.15872	Staphylococcus aureus gyrA conferring resistance to fluoroquinolones	fluoroquinolone resistant gyrA	fluoroquinolone antibiotic;nybomycin	antibiotic target alteration	NA	Staphylococcus epidermidis, Staphylococcus aureus, Escherichia coli	1	0	0	0	0	0	0	0	0	0	1	1	1	0	0	0	0	0	0	0	0	0	0	0	0	0	0
AAB63533_1	ARO_3002556	8.5714	4.1652	0	10.9524	2.3829	0	6.1905	5.9476	0	48.5944	13.492	21.7568	5.46772	96.0762	26.6237	AAC(6)-Ii	AAC(6)	aminoglycoside antibiotic	antibiotic inactivation	Enterococcus faecium	Enterococcus faecium, Acinetobacter baumannii, Enterococcus faecalis, Listeria monocytogenes	0	0	0	1	0	0	0	0	0	0	0	0	0	0	0	0	0	0	0	0	0	1	0	0	0	0	0
YP_006374661_1	ARO_3003438	8.5714	3.4631	0	10.9524	2.0148	0	6.1905	4.9113	0	40.4025	6.89855	18.396	2.73386	79.3371	21.6984	Enterococcus faecium EF-Tu mutants conferring resistance to GE2270A	elfamycin resistant EF-Tu	elfamycin antibiotic	antibiotic target alteration	NA	NA	0	0	0	1	0	0	0	0	0	0	0	0	0	0	0	0	0	0	0	0	0	0	0	0	0	0	0
AAF86642_1	ARO_3002933	8.5714	1.9843	0	10.9524	0.7366	0	6.1905	3.232	0	23.1506	2.20368	6.7259	1.81466	52.2098	6.40796	vanSC	vanS;glycopeptide resistance gene cluster	glycopeptide antibiotic	antibiotic target alteration	NA	NA	0	0	0	1	0	0	0	0	0	0	0	0	0	0	0	0	0	0	0	0	0	0	0	0	0	0	0
CAQ03505_1	ARO_3001338	8.5714	1.415	0	2.381	0.0825	0	14.7619	2.7475	0	16.5084	3.64405	3.4667	1.32393	18.6119	5.33458	SHV-100	SHV beta-lactamase	carbapenem;cephalosporin;penam	antibiotic inactivation	Klebsiella pneumoniae	Klebsiella pneumoniae	1	0	0	0	0	0	0	0	0	0	0	0	1	0	0	0	1	1	0	0	0	0	0	0	0	0	0
YP_001315192_1	ARO_3000347	8.5714	1.3489	0	10.4762	1.4922	0	6.6667	1.2056	0	15.7375	4.075	14.2441	6.55434	18.0844	1.53853	ErmA	Erm 23S ribosomal RNA methyltransferase	macrolide antibiotic;lincosamide antibiotic;streptogramin antibiotic	antibiotic target alteration	Staphylococcus aureus, Enterococcus faecium, Staphylococcus epidermidis	Staphylococcus epidermidis, Acinetobacter baumannii, Staphylococcus aureus, Enterococcus faecalis, Enterococcus faecium	0	1	0	0	0	0	0	0	1	0	0	0	0	1	0	0	0	1	0	0	0	0	0	0	0	0	0
CAE00499_1	ARO_3003835	8.5714	0.0807	0	7.619	0.0181	0	9.5238	0.1433	0	0.9417	0.289415	0.2381	0.17654	1.5047	0.832171	cdeA	multidrug and toxic compound extrusion (MATE) transporter	fluoroquinolone antibiotic;acridine dye	antibiotic efflux	Clostridioides difficile	Clostridioides difficile	1	0	0	0	0	0	0	0	0	0	0	0	1	0	0	0	0	0	0	0	0	0	0	0	0	0	0
BAJ17544_1	ARO_3002069	8.3333	0.9321	0	2.381	0.0198	0	14.2857	1.8444	0	11.1854	2.29353	0.8319	0.825964	12.911	2.89823	CMY-59	CMY beta-lactamase	cephamycin	antibiotic inactivation	NA	Escherichia coli, Salmonella enterica, Klebsiella pneumoniae	0	0	0	1	0	0	0	0	0	0	0	0	0	0	0	0	0	0	0	0	0	0	0	0	0	0	0
AFK58561_1	ARO_3003079	8.0952	1.6583	0	10	0.8659	0	6.1905	2.4507	0	20.4848	5.17467	8.6586	1.63225	39.5887	8.95526	Enterococcus faecium liaS mutant conferring daptomycin resistance	daptomycin resistant liaS	peptide antibiotic	antibiotic target alteration	NA	Enterococcus faecium	1	0	0	0	0	0	0	0	0	1	0	0	0	0	0	0	0	0	0	0	0	0	0	0	0	0	0
YP_003283625_1	ARO_3000178	8.0952	0.4807	0	1.4286	0.015	0	14.7619	0.9465	0	5.9381	0.736658	1.0468	0.507463	6.4115	0.965852	tet(K)	major facilitator superfamily (MFS) antibiotic efflux pump	tetracycline antibiotic	antibiotic efflux	Staphylococcus aureus, Staphylococcus epidermidis, Staphylococcus pseudintermedius, Pseudomonas aeruginosa, Shigella flexneri	Escherichia coli, Staphylococcus aureus, Staphylococcus epidermidis, Shigella flexneri, Mycobacteroides abscessus, Mycobacterium tuberculosis, Staphylococcus pseudintermedius, Salmonella enterica, Clostridioides difficile, Vibrio cholerae, Listeria monocytogenes, Pseudomonas aeruginosa, Klebsiella pneumoniae	1	0	0	0	0	0	0	0	0	1	0	0	0	0	0	0	0	0	0	0	0	0	0	0	0	0	0
AAA24786_1	ARO_3000368	7.8571	1.9228	0	10.4762	0.7484	0	5.2381	3.0971	0	24.4714	2.69291	7.1441	1.88889	59.126	8.66485	vanC	glycopeptide resistance gene cluster;van ligase	glycopeptide antibiotic	antibiotic target alteration	NA	NA	0	0	0	1	0	0	0	0	0	0	0	0	0	0	0	0	0	0	1	0	0	0	0	0	0	0	0
ALL09868	ARO_3003092	7.619	2.0443	0	9.0476	1.0607	0	6.1905	3.0279	0	26.831	6.63451	11.7233	2.68156	48.9115	10.0742	Enterococcus faecium cls conferring resistance to daptomycin	daptomycin resistant cls	peptide antibiotic	antibiotic target alteration	NA	Enterococcus faecium	1	0	0	0	0	0	0	0	0	0	0	0	0	0	0	0	0	0	0	0	0	0	0	0	0	0	1
YP_005228001_1	ARO_3003968	7.381	1.2688	0	2.8571	0.0295	0	11.9048	2.508	0	17.1897	1.50321	1.0329	0.547831	21.0673	2.22915	Klebsiella pneumoniae OmpK36	General Bacterial Porin with reduced permeability to beta-lactams	monobactam;carbapenem;cephalosporin;cephamycin;penam;penem	reduced permeability to antibiotic;resistance by absence	NA	NA	0	0	0	1	0	0	0	0	1	0	0	0	0	0	0	0	0	0	0	0	0	0	0	0	0	0	0
WP_009887863_1	ARO_3003357	7.381	0.6322	0	6.1905	0.1501	0	8.5714	1.1143	0	8.5657	3.78359	2.425	1.89733	13.0006	7.06109	Clostridium difficile EF-Tu mutants conferring resistance to elfamycin	elfamycin resistant EF-Tu	elfamycin antibiotic	antibiotic target alteration	NA	NA	1	0	0	0	0	0	0	0	0	0	0	0	0	0	0	0	0	0	0	0	0	0	0	0	0	0	0
AAA98096_1	ARO_3000595	7.1429	1.2695	0	11.9048	1.8755	0	2.381	0.6635	0	17.7728	5.39959	15.7539	5.3412	27.867	11.1638	ErmT	Erm 23S ribosomal RNA methyltransferase	macrolide antibiotic;lincosamide antibiotic;streptogramin antibiotic	antibiotic target alteration	NA	Staphylococcus aureus, Streptococcus anginosus, Streptococcus agalactiae, Enterococcus faecium, Streptococcus pyogenes, Klebsiella pneumoniae, Escherichia coli	0	1	0	0	0	0	0	0	0	0	1	1	1	0	0	0	0	0	0	0	0	1	0	0	0	0	0
YP_008997281_1	ARO_3002626	7.1429	0.297	0	9.0476	0.306	0	5.2381	0.288	0	4.1579	2.2063	3.3824	2.07025	5.4974	2.34234	ANT(6)-Ia	ANT(6)	aminoglycoside antibiotic	antibiotic inactivation	Staphylococcus aureus, Streptococcus agalactiae, Clostridioides difficile, Enterococcus faecium, Streptococcus pyogenes, Enterococcus faecalis	Streptococcus agalactiae, Clostridioides difficile, Enterococcus faecium, Klebsiella aerogenes, Streptococcus pyogenes, Enterococcus faecalis, Klebsiella pneumoniae, Escherichia coli, Staphylococcus aureus, Staphylococcus pseudintermedius, Enterobacter cloacae	0	0	0	1	0	0	0	0	0	0	0	0	0	0	0	0	0	0	0	0	0	0	0	0	0	0	0
AEA37904_1	ARO_3003112	6.9048	1.8133	0	5.7143	0.3601	0	8.0952	3.2664	0	26.2613	6.11862	6.3022	3.63817	40.3501	9.49116	lsaC	ATP-binding cassette (ABC) antibiotic efflux pump	lincosamide antibiotic;streptogramin antibiotic;pleuromutilin antibiotic	antibiotic efflux	Streptococcus agalactiae	Streptococcus agalactiae	0	0	0	1	0	0	0	0	0	0	0	0	0	0	0	0	0	0	0	0	0	0	0	0	0	0	0
YP_007503840_1	ARO_3000165	6.9048	0.8001	0	8.5714	0.2777	0	5.2381	1.3224	0	11.5873	1.06049	3.2399	0.483841	25.2466	2.3185	tet(A)	major facilitator superfamily (MFS) antibiotic efflux pump	glycylcycline;tetracycline antibiotic	antibiotic efflux	Klebsiella pneumoniae, Proteus mirabilis, Vibrio cholerae, Shigella sonnei, Citrobacter amalonaticus, Salmonella enterica, Escherichia coli	Escherichia coli, Klebsiella pneumoniae, Pseudomonas aeruginosa, Klebsiella aerogenes, Proteus mirabilis, Enterococcus faecium, Serratia marcescens, Klebsiella oxytoca, Vibrio cholerae, Shigella sonnei, Pseudomonas putida, Shigella dysenteriae, Staphylococcus epidermidis, Shigella flexneri, Enterobacter cloacae, Citrobacter freundii, Morganella morganii, Citrobacter amalonaticus, Enterobacter asb…	0	0	0	1	0	0	0	0	0	0	0	0	0	0	0	0	0	0	0	0	0	1	0	0	0	0	0
CAD09823_1	ARO_3003479	6.6667	1.3525	0	9.0476	0.5305	0	4.2857	2.1745	0	20.2879	1.68761	5.8638	0.988458	50.7388	5.36322	tetR	major facilitator superfamily (MFS) antibiotic efflux pump	glycylcycline;tetracycline antibiotic	antibiotic target alteration;antibiotic efflux	NA	Enterobacter cloacae, Enterobacter kobei, Vibrio parahaemolyticus, Enterobacter hormaechei, Acinetobacter nosocomialis, Providencia stuartii, Providencia rettgeri, Proteus vulgaris, Citrobacter koseri, Haemophilus parainfluenzae, Enterobacter asburiae, Citrobacter amalonaticus, Morganella morganii, Citrobacter freundii, Shigella flexneri, Shigella dysenteriae, Shigella sonnei, Vibrio cholerae, Kl…	1	0	0	0	0	0	0	0	0	0	1	0	1	0	0	0	0	0	0	0	0	0	0	0	0	0	0
YP_001086469_1	ARO_3003995	6.6667	0.2537	0	5.2381	0.046	0	8.0952	0.4614	0	3.8061	1.30329	0.8789	0.897782	5.7002	3.08873	Clostridium difficile gyrA conferring resistance to fluoroquinolones	fluoroquinolone resistant gyrA	fluoroquinolone antibiotic;nybomycin	antibiotic target alteration	NA	Clostridioides difficile	0	1	0	1	0	0	0	0	0	0	0	0	0	0	0	0	0	0	1	0	0	0	0	0	0	0	0
AFC91828_1	ARO_3003041	6.6667	0.2263	0	10.4762	0.2513	0	2.8571	0.2012	0	3.394	2.06513	2.3987	1.8878	7.0433	2.83622	Streptococcus pneumoniae PBP1a conferring resistance to amoxicillin	Penicillin-binding protein mutations conferring resistance to beta-lactam antibiotics	monobactam;carbapenem;cephalosporin;cephamycin;penam	antibiotic target alteration	NA	NA	0	0	0	1	0	0	0	0	0	0	0	0	0	0	0	0	0	0	0	0	0	0	0	0	0	0	0
NP_373280_1	ARO_3000124	6.6667	0.1332	0	0	0	0	13.3333	0.2663	0	1.9975	0.522209	NA	NA	1.9975	0.522209	mecI	methicillin resistant PBP2	penam;cephalosporin;cephamycin;monobactam;carbapenem	antibiotic target replacement	Staphylococcus aureus, Staphylococcus pseudintermedius, Staphylococcus epidermidis	Staphylococcus epidermidis, Staphylococcus pseudintermedius, Staphylococcus aureus	0	0	0	0	0	0	1	0	0	0	0	0	0	0	0	0	0	0	0	1	0	0	0	0	0	0	0
CAA52904_1	ARO_3002688	6.1905	2.8986	0	11.4286	5.7563	0	0.9524	0.041	0	46.8241	7.74789	50.3674	9.82227	4.3036	4.3036	catS	chloramphenicol acetyltransferase (CAT)	phenicol antibiotic	antibiotic inactivation	NA	NA	0	0	1	0	0	0	0	0	0	0	0	0	0	0	0	0	0	0	0	0	0	1	0	0	0	0	0
AAA25293_1	ARO_3000192	6.1905	1.103	0	8.5714	0.8633	0	3.8095	1.3427	0	17.8181	4.04115	10.0722	3.64455	35.2465	5.20657	tetS	tetracycline-resistant ribosomal protection protein	tetracycline antibiotic	antibiotic target protection	Enterococcus faecalis, Enterococcus faecium	Enterococcus faecalis, Streptococcus pyogenes, Streptococcus agalactiae, Enterococcus faecium, Staphylococcus aureus	0	1	0	0	0	0	0	0	0	1	0	0	0	0	0	0	0	0	0	0	0	0	0	0	0	0	0
CAE51638_1	ARO_3002641	5.7143	0.8244	0	3.3333	0.0228	0	8.0952	1.6259	0	14.4262	1.90449	0.6842	0.197063	20.0846	6.19301	APH(3)-Ia	APH(3)	aminoglycoside antibiotic	antibiotic inactivation	Enterobacter kobei, Enterobacter hormaechei, Acinetobacter lwoffii, Providencia stuartii, Providencia rettgeri, Proteus vulgaris, Acinetobacter haemolyticus, Morganella morganii, Citrobacter freundii, Enterobacter cloacae, Pseudomonas putida, Shigella sonnei, Vibrio cholerae, Klebsiella oxytoca, Serratia marcescens, Proteus mirabilis, Haemophilus influenzae, Pseudomonas aeruginosa, Klebsiella pne…	Stenotrophomonas maltophilia, Brucella abortus, Legionella pneumophila, Enterobacter kobei, Vibrio parahaemolyticus, Enterobacter hormaechei, Mycobacterium tuberculosis, Acinetobacter nosocomialis, Acinetobacter lwoffii, Providencia stuartii, Providencia rettgeri, Proteus vulgaris, Acinetobacter haemolyticus, Enterobacter asburiae, Burkholderia pseudomallei, Citrobacter amalonaticus, Morganella m…	1	0	0	0	0	0	0	0	0	0	1	1	1	0	0	0	1	0	0	0	0	0	0	0	0	0	0
AAB57788_1	ARO_3000464	5.7143	0.0617	0	7.1429	0.0968	0	4.2857	0.0265	0	1.0789	0.251349	1.3547	0.365197	0.6193	0.211116	Neisseria gonorrhoeae mutant porin PIB (por) with reduced permeability to antibiotic	General Bacterial Porin with reduced permeability to beta-lactams	monobactam;carbapenem;cephalosporin;cephamycin;penam;tetracycline antibiotic;penem	reduced permeability to antibiotic	NA	Neisseria gonorrhoeae	1	0	0	0	0	0	0	0	0	1	0	0	0	0	0	0	0	0	0	0	0	0	0	0	0	0	0
WP_002530866_1	ARO_3003974	5.4762	0.4703	0	0	0	0	10.9524	0.9405	0	8.5873	3.75048	NA	NA	8.5873	3.75048	Propionibacterium acnes gyrA conferring resistance to fluoroquinolones	fluoroquinolone resistant gyrA	fluoroquinolone antibiotic;nybomycin	antibiotic target alteration	NA	NA	0	0	0	1	0	0	0	0	0	1	0	0	0	0	0	0	0	0	0	0	0	0	0	0	0	0	0
AEL31272_1	ARO_3002756	5.4762	0.451	0	2.381	0.0223	0	8.5714	0.8797	0	8.2352	1.50048	0.9365	1.07737	10.2627	3.83651	QnrB41	quinolone resistance protein (qnr)	fluoroquinolone antibiotic	antibiotic target protection	NA	Klebsiella pneumoniae, Citrobacter freundii	0	0	0	1	0	0	0	0	0	0	0	0	0	0	0	0	0	0	0	0	0	0	0	0	0	0	0
BAA03776_1	ARO_3000316	4.5238	1.2655	0	6.1905	0.1485	0	2.8571	2.3824	0	27.9733	1.58902	2.3987	0.814679	83.3851	16.8934	mphA	macrolide phosphotransferase (MPH)	macrolide antibiotic	antibiotic inactivation	Serratia marcescens, Pseudomonas putida, Shigella flexneri, Enterobacter cloacae, Citrobacter freundii, Morganella morganii, Citrobacter amalonaticus, Enterobacter asburiae, Citrobacter koseri, Providencia rettgeri, Providencia stuartii, Enterobacter hormaechei, Enterobacter kobei, Citrobacter youngae, Raoultella planticola, Klebsiella oxytoca, Vibrio cholerae, Shigella sonnei, Proteus mirabilis,…	Pseudomonas putida, Shigella flexneri, Enterobacter cloacae, Citrobacter freundii, Morganella morganii, Citrobacter amalonaticus, Enterobacter asburiae, Citrobacter koseri, Providencia rettgeri, Providencia stuartii, Enterobacter hormaechei, Enterobacter kobei, Citrobacter youngae, Raoultella planticola, Serratia marcescens, Klebsiella oxytoca, Vibrio cholerae, Shigella sonnei, Proteus mirabilis,…	0	0	0	1	0	0	0	0	0	0	0	0	0	0	0	0	0	0	0	0	0	0	0	0	1	0	1
CAE51745_1	ARO_3000168	4.5238	1.1462	0	4.2857	0.3996	0	4.7619	1.8929	0	25.3377	2.97746	9.3233	2.97746	39.7507	2.65095	tet(D)	major facilitator superfamily (MFS) antibiotic efflux pump	tetracycline antibiotic	antibiotic efflux	Enterobacter hormaechei, Enterobacter kobei, Citrobacter youngae, Morganella morganii, Citrobacter freundii, Enterobacter cloacae, Salmonella enterica, Escherichia coli, Klebsiella pneumoniae, Klebsiella aerogenes, Proteus mirabilis, Serratia marcescens, Klebsiella oxytoca, Vibrio cholerae	Pseudomonas putida, Burkholderia cepacia, Pseudomonas stutzeri, Shigella flexneri, Stenotrophomonas maltophilia, Enterobacter hormaechei, Vibrio parahaemolyticus, Enterobacter kobei, Citrobacter youngae, Raoultella planticola, Burkholderia cenocepacia, Achromobacter xylosoxidans, Acinetobacter haemolyticus, Ralstonia pickettii, Enterobacter asburiae, Morganella morganii, Proteus vulgaris, Citroba…	1	0	0	0	0	0	0	0	0	0	1	1	1	0	0	0	1	0	0	0	0	0	0	0	0	0	0
CBH51824_1	ARO_3002629	4.2857	1.0017	0	7.619	0.8857	0	0.9524	1.1176	0	23.3722	1.99035	11.6251	1.24982	117.35	117.35	ANT(6)-Ib	ANT(6)	aminoglycoside antibiotic	antibiotic inactivation	Clostridium perfringens, Clostridioides difficile	Clostridium perfringens, Clostridioides difficile	0	0	0	1	0	0	0	0	0	0	0	0	0	0	0	0	0	0	0	0	0	0	0	0	1	0	1
AGN33258_1	ARO_3002829	4.0476	0.2379	0	0	0	0	8.0952	0.4758	0	5.8781	1.72987	NA	NA	5.8781	1.72987	vgaA	ATP-binding cassette (ABC) antibiotic efflux pump	streptogramin antibiotic;pleuromutilin antibiotic	antibiotic efflux	NA	Staphylococcus aureus, Escherichia coli, Staphylococcus epidermidis	0	1	0	0	0	0	0	0	0	0	0	0	0	0	0	0	0	0	0	0	0	1	0	0	0	0	0
AAS13767_1	ARO_3003839	3.3333	1.1089	0	4.2857	0.1329	0	2.381	2.0849	0	33.2669	2.56556	3.1011	1.00321	87.5652	26.7495	Mrx	macrolide phosphotransferase (MPH)	macrolide antibiotic	antibiotic inactivation	NA	NA	0	0	0	1	0	0	0	0	0	0	0	0	0	0	0	0	0	0	0	0	0	1	0	0	0	0	0
BAE15963_1	ARO_3002868	3.3333	0.3197	0	2.381	0.1566	0	4.2857	0.4828	0	9.5899	1.42161	6.576	1.53748	11.2643	1.30574	dfrG	trimethoprim resistant dihydrofolate reductase dfr	diaminopyrimidine antibiotic	antibiotic target replacement	Staphylococcus aureus, Escherichia coli, Klebsiella pneumoniae, Enterococcus faecalis, Streptococcus pyogenes, Klebsiella aerogenes, Enterococcus faecium, Staphylococcus epidermidis, Staphylococcus pseudintermedius	Staphylococcus pseudintermedius, Staphylococcus aureus, Escherichia coli, Klebsiella pneumoniae, Enterococcus faecalis, Streptococcus pyogenes, Klebsiella aerogenes, Enterococcus faecium, Staphylococcus epidermidis	1	0	0	0	0	0	0	0	0	0	1	1	1	0	0	0	1	0	0	0	0	0	0	0	0	0	0
ACC85616_1	ARO_3002804	3.3333	0.1641	0	1.9048	0.1605	0	4.7619	0.1676	0	4.9222	0.426691	8.4262	0.324843	3.5206	0.87445	FosA2	fosfomycin thiol transferase	fosfomycin	antibiotic inactivation	Enterobacter cloacae	Enterobacter asburiae, Enterobacter cloacae, Enterobacter hormaechei, Klebsiella aerogenes, Klebsiella pneumoniae, Escherichia coli, Salmonella enterica, Enterobacter kobei, Providencia stuartii	1	0	0	0	0	0	0	0	0	0	0	0	0	0	0	0	0	0	0	0	0	0	0	0	0	0	0
CAL44992_1	ARO_3002835	3.3333	0.0752	0	0.9524	0.0323	0	5.7143	0.1182	0	2.2564	1.87902	3.3881	3.38806	2.0678	1.87902	lnuA	lincosamide nucleotidyltransferase (LNU)	lincosamide antibiotic	antibiotic inactivation	NA	Escherichia coli, Listeria monocytogenes, Enterococcus faecium, Staphylococcus epidermidis, Staphylococcus pseudintermedius, Staphylococcus aureus, Enterococcus faecalis	1	0	0	0	0	0	0	0	0	0	0	0	0	0	0	0	1	0	0	0	0	0	0	0	0	0	0
AAL08441_1	ARO_3002670	3.0952	0.8084	0	3.8095	0.0727	0	2.381	1.5441	0	26.1182	2.08621	1.9082	1.50543	64.8542	33.3275	cat	chloramphenicol acetyltransferase (CAT)	phenicol antibiotic	antibiotic inactivation	NA	NA	1	0	0	0	0	0	0	0	0	1	0	0	0	0	0	0	0	0	0	0	0	0	0	0	0	0	0
CAA37052_1	ARO_3002995	3.0952	0.0661	0	6.1905	0.1322	0	0	0	0	2.1349	0.091348	2.1349	0.091348	NA	NA	ROB-1	ROB beta-lactamase	cephalosporin;penam	antibiotic inactivation	Haemophilus influenzae, Neisseria meningitidis	Haemophilus influenzae, Neisseria meningitidis	0	0	0	1	0	0	0	0	0	0	0	0	0	0	0	0	0	0	0	0	0	0	0	0	0	0	0
BAD95494_1	ARO_3002895	2.8571	2.6452	0	0.9524	0.048	0	4.7619	5.2424	0	92.5824	11.6065	5.045	5.04496	110.09	41.1045	SAT-1	streptothricin acetyltransferase (SAT)	nucleoside antibiotic	antibiotic inactivation	Vibrio vulnificus, Acinetobacter baumannii, Salmonella enterica, Escherichia coli, Klebsiella pneumoniae, Pseudomonas aeruginosa, Proteus mirabilis, Serratia marcescens, Klebsiella oxytoca, Vibrio cholerae, Shigella sonnei, Shigella dysenteriae, Shigella flexneri, Enterobacter cloacae, Citrobacter freundii, Morganella morganii, Proteus vulgaris, Providencia rettgeri, Providencia stuartii, Acineto…	Acinetobacter baumannii, Salmonella enterica, Escherichia coli, Klebsiella pneumoniae, Pseudomonas aeruginosa, Proteus mirabilis, Serratia marcescens, Klebsiella oxytoca, Vibrio cholerae, Shigella sonnei, Shigella dysenteriae, Shigella flexneri, Enterobacter cloacae, Citrobacter freundii, Morganella morganii, Proteus vulgaris, Providencia rettgeri, Providencia stuartii, Acinetobacter lwoffii, Vib…	0	0	0	1	0	0	0	0	0	0	0	0	0	0	0	0	0	0	0	0	0	0	0	0	0	0	0
YP_208874_1	ARO_3003930	2.8571	0.0477	0	4.2857	0.0485	0	1.4286	0.047	0	1.6709	0.231672	1.132	0.232587	3.2876	0.201777	rpsJ	tetracycline-resistant ribosomal protection protein	tetracycline antibiotic	antibiotic target protection	NA	Neisseria gonorrhoeae, Neisseria meningitidis	0	1	0	0	0	0	0	0	0	0	0	0	0	1	0	0	0	0	0	0	0	0	1	0	0	0	0
AAB51421_1	ARO_3002686	2.619	0.296	0	4.7619	0.5807	0	0.4762	0.0114	0	11.3027	3.59342	12.1943	5.96316	2.3873	2.38728	catP	chloramphenicol acetyltransferase (CAT)	phenicol antibiotic	antibiotic inactivation	Neisseria meningitidis, Streptococcus pyogenes, Haemophilus influenzae, Clostridioides difficile, Streptococcus agalactiae	Klebsiella pneumoniae, Neisseria meningitidis, Streptococcus pyogenes, Haemophilus influenzae, Clostridioides difficile, Streptococcus agalactiae	0	1	0	0	0	0	0	0	0	0	0	0	0	0	0	0	0	0	0	0	0	0	0	0	0	0	1
AAF17880_1	ARO_3002605	2.619	0.2495	0	4.2857	0.2391	0	0.9524	0.2598	0	9.5257	6.05692	5.5801	2.04607	27.2809	27.2809	aadA5	ANT(3)	aminoglycoside antibiotic	antibiotic inactivation	Acinetobacter baumannii, Salmonella enterica, Escherichia coli, Klebsiella pneumoniae, Pseudomonas aeruginosa, Klebsiella aerogenes, Proteus mirabilis, Klebsiella oxytoca, Vibrio cholerae, Shigella sonnei, Shigella dysenteriae, Pseudomonas stutzeri, Shigella flexneri, Enterobacter cloacae, Citrobacter freundii, Morganella morganii, Providencia rettgeri, Enterobacter hormaechei, Enterobacter kobei…	Acinetobacter baumannii, Salmonella enterica, Escherichia coli, Klebsiella pneumoniae, Pseudomonas aeruginosa, Klebsiella aerogenes, Proteus mirabilis, Serratia marcescens, Klebsiella oxytoca, Vibrio cholerae, Shigella sonnei, Shigella dysenteriae, Pseudomonas stutzeri, Shigella flexneri, Enterobacter cloacae, Citrobacter freundii, Morganella morganii, Providencia rettgeri, Enterobacter hormaeche…	1	0	0	0	0	0	0	0	0	0	0	0	0	0	0	0	0	0	0	0	0	0	0	0	1	0	0
AGI42804_1	ARO_3002836	2.619	0.1319	0	4.7619	0.1904	0	0.4762	0.0735	0	5.0375	1.72263	3.9987	1.47605	15.4252	15.4252	lnuB	lincosamide nucleotidyltransferase (LNU)	lincosamide antibiotic	antibiotic inactivation	NA	Enterococcus faecium, Staphylococcus aureus, Streptococcus agalactiae	1	0	0	0	0	0	0	0	0	1	0	0	0	0	0	0	0	0	0	0	0	0	0	0	0	0	0
AAL12234_1	ARO_3003552	2.619	0.0518	0	0.9524	0.0035	0	4.2857	0.1001	0	1.9762	0.727925	0.3627	0.362661	2.3347	0.808164	fusB	fusidic acid inactivation enzyme	fusidic acid	antibiotic inactivation	Staphylococcus epidermidis, Staphylococcus aureus, Staphylococcus lugdunensis	Staphylococcus epidermidis, Staphylococcus aureus, Staphylococcus lugdunensis	0	0	0	1	0	0	0	0	0	0	0	0	0	0	0	0	0	0	1	0	0	0	0	0	0	0	0
AET35493_1	ARO_3001777	2.381	0.7173	0	3.3333	1.0541	0	1.4286	0.3805	0	30.1274	10.4804	31.624	10.1356	26.6355	16.7815	OXA-347	OXA beta-lactamase	cephalosporin;penam	antibiotic inactivation	NA	NA	1	0	0	0	0	0	0	0	0	0	1	0	1	0	0	0	0	0	0	0	0	0	0	0	0	0	0
AFU35063_1	ARO_3002630	2.381	0.185	0	3.8095	0.2309	0	0.9524	0.1392	0	7.7718	3.98118	6.0598	3.2499	14.6197	14.6197	ANT(9)-Ia	ANT(9)	aminoglycoside antibiotic	antibiotic inactivation	NA	Escherichia coli, Klebsiella pneumoniae, Enterococcus faecalis, Streptococcus pyogenes, Mycobacterium tuberculosis, Stenotrophomonas maltophilia	0	1	0	0	0	0	0	0	0	0	0	0	0	0	0	0	0	0	0	0	0	0	0	0	0	0	1
AFU35065_1	ARO_3003206	2.381	0.1617	0	4.2857	0.2201	0	0.4762	0.1034	0	6.7933	2.33234	5.1357	1.79413	21.712	21.712	lsaE	ATP-binding cassette (ABC) antibiotic efflux pump	lincosamide antibiotic;pleuromutilin antibiotic	antibiotic efflux	Enterococcus faecalis, Enterococcus faecium, Streptococcus agalactiae, Staphylococcus pseudintermedius, Staphylococcus aureus, Klebsiella pneumoniae	Klebsiella pneumoniae, Enterococcus faecalis, Enterococcus faecium, Streptococcus agalactiae, Staphylococcus pseudintermedius, Staphylococcus aureus, Escherichia coli	1	0	0	0	0	0	0	0	0	0	0	0	0	0	0	0	0	0	0	0	0	0	0	0	0	1	0
ABG91835_1	ARO_3002860	2.381	0.1248	0	3.8095	0.1421	0	0.9524	0.1074	0	5.2405	3.31072	3.7314	1.92762	11.2772	11.2772	dfrA17	trimethoprim resistant dihydrofolate reductase dfr	diaminopyrimidine antibiotic	antibiotic target replacement	Shigella sonnei, Shigella flexneri, Morganella morganii, Klebsiella pneumoniae, Salmonella enterica, Escherichia coli, Klebsiella oxytoca	Yersinia enterocolitica, Enterobacter hormaechei, Shigella sonnei, Shigella dysenteriae, Shigella flexneri, Enterobacter cloacae, Citrobacter freundii, Escherichia coli, Acinetobacter baumannii, Klebsiella pneumoniae, Burkholderia cenocepacia, Salmonella enterica, Providencia rettgeri, Citrobacter amalonaticus, Morganella morganii, Klebsiella aerogenes, Proteus mirabilis, Klebsiella oxytoca	0	1	0	0	0	0	0	0	0	0	0	0	0	0	0	0	0	0	0	0	0	1	0	0	0	0	0
CAE50926_1	ARO_3002590	2.381	0.1035	0	2.8571	0.0755	0	1.9048	0.1316	0	4.3482	2.08947	2.641	0.413994	6.909	7.34644	AAC(6)-Iih	AAC(6)	aminoglycoside antibiotic	antibiotic inactivation	NA	NA	0	0	0	1	0	0	0	0	0	1	0	0	0	0	0	0	0	0	0	0	0	0	0	0	0	0	0
Q8DWT2	ARO_3003774	2.381	0.0447	0	1.9048	0.0026	0	2.8571	0.0869	0	1.8782	0.366798	0.1352	0.051508	3.0401	1.29241	Streptococcus agalactiae mprF	defensin resistant mprF	peptide antibiotic	antibiotic target alteration	NA	Streptococcus agalactiae, Listeria monocytogenes	0	0	0	1	0	0	0	0	0	0	0	0	0	0	0	0	0	0	0	0	1	0	0	0	0	0	0
ACR57831_1	ARO_3003022	2.381	0.0057	0	4.2857	0.0109	0	0.4762	0.0005	0	0.2399	0.147356	0.2544	0.161535	0.1089	0.108903	dfrB3	trimethoprim resistant dihydrofolate reductase dfr	diaminopyrimidine antibiotic	antibiotic target replacement	Enterobacter kobei, Enterobacter hormaechei, Serratia marcescens, Escherichia coli, Klebsiella pneumoniae	Enterobacter hormaechei, Klebsiella pneumoniae, Serratia marcescens, Escherichia coli, Enterobacter kobei	0	0	0	0	0	0	1	0	0	0	0	0	0	0	0	0	0	0	0	1	0	0	0	0	0	0	0
CAC19929_1	ARO_3002854	2.1429	2.0596	0	1.9048	0.0629	0	2.381	4.0564	0	96.117	10.4941	3.3005	2.40189	170.37	208.664	dfrA1	trimethoprim resistant dihydrofolate reductase dfr	diaminopyrimidine antibiotic	antibiotic target replacement	Providencia stuartii, Salmonella enterica, Escherichia coli, Klebsiella pneumoniae, Pseudomonas aeruginosa, Klebsiella aerogenes, Proteus mirabilis, Klebsiella oxytoca, Shigella sonnei, Shigella dysenteriae, Shigella flexneri, Enterobacter cloacae, Citrobacter freundii, Enterobacter asburiae, Providencia rettgeri, Enterobacter hormaechei, Enterobacter kobei, Raoultella planticola	Acinetobacter baumannii, Salmonella enterica, Escherichia coli, Klebsiella pneumoniae, Pseudomonas aeruginosa, Klebsiella aerogenes, Proteus mirabilis, Serratia marcescens, Klebsiella oxytoca, Vibrio cholerae, Shigella sonnei, Shigella dysenteriae, Pseudomonas stutzeri, Shigella flexneri, Enterobacter cloacae, Citrobacter freundii, Morganella morganii, Enterobacter asburiae, Proteus vulgaris, Pro…	1	0	0	0	0	0	0	0	0	0	1	0	1	0	0	0	0	0	0	0	0	0	0	0	0	0	0
AAB49832_1	ARO_3002636	2.1429	0.1039	0	3.8095	0.1569	0	0.4762	0.0509	0	4.85	1.10144	4.1196	0.847496	10.6934	10.6934	APH(2)-IIIa	APH(2)	aminoglycoside antibiotic	antibiotic inactivation	NA	Campylobacter coli	0	0	0	1	0	0	0	0	0	0	0	0	0	0	0	0	0	0	1	0	0	0	0	0	0	0	0
WP_002333496_1	ARO_3004085	1.9048	0.345	0	2.8571	0.6301	0	0.9524	0.0599	0	18.111	3.89782	22.053	2.37033	6.2851	6.28511	lnuG	lincosamide nucleotidyltransferase (LNU)	lincosamide antibiotic	antibiotic inactivation	Salmonella enterica, Escherichia coli, Klebsiella pneumoniae, Enterococcus faecalis, Acinetobacter lwoffii, Providencia rettgeri, Serratia marcescens, Enterococcus faecium, Proteus mirabilis	Listeria monocytogenes, Staphylococcus aureus, Salmonella enterica, Escherichia coli, Klebsiella pneumoniae, Acinetobacter lwoffii, Providencia rettgeri, Serratia marcescens, Enterococcus faecium, Proteus mirabilis, Enterococcus faecalis	0	1	0	0	0	0	0	0	0	0	0	0	1	0	0	0	0	0	0	0	0	0	0	0	0	0	0
AAA26549_1	ARO_3002549	1.9048	0.0899	0	0	0	0	3.8095	0.1798	0	4.7208	0.63064	NA	NA	4.7208	0.63064	AAC(6)-Ic	AAC(6)	aminoglycoside antibiotic	antibiotic inactivation	Serratia marcescens	Stenotrophomonas maltophilia, Klebsiella oxytoca, Serratia marcescens, Klebsiella pneumoniae, Enterobacter hormaechei	0	1	0	0	0	0	0	0	0	0	0	0	0	0	0	0	0	0	0	0	0	0	0	0	0	0	0
ACI32877_1	ARO_3002859	1.6667	0.2021	0	2.381	0.1051	0	0.9524	0.2991	0	12.1256	2.29804	4.4124	2.2525	31.4086	31.4086	dfrA14	trimethoprim resistant dihydrofolate reductase dfr	diaminopyrimidine antibiotic	antibiotic target replacement	Shigella flexneri, Salmonella enterica, Escherichia coli, Klebsiella pneumoniae, Serratia marcescens, Klebsiella oxytoca, Shigella sonnei, Enterobacter cloacae, Citrobacter freundii, Enterobacter hormaechei, Yersinia enterocolitica	Acinetobacter baumannii, Salmonella enterica, Escherichia coli, Klebsiella pneumoniae, Pseudomonas aeruginosa, Klebsiella aerogenes, Proteus mirabilis, Serratia marcescens, Klebsiella oxytoca, Shigella sonnei, Shigella dysenteriae, Shigella flexneri, Enterobacter cloacae, Citrobacter freundii, Morganella morganii, Citrobacter amalonaticus, Enterobacter asburiae, Providencia rettgeri, Providencia …	0	0	0	1	0	0	0	0	0	0	0	0	0	0	0	0	0	0	1	0	0	0	0	0	0	0	0
AAM09849_1	ARO_3000005	1.6667	0.0165	0	2.8571	0.0315	0	0.4762	0.0016	0	0.9919	0.331186	1.102	0.325756	0.3312	0.331186	vanD	glycopeptide resistance gene cluster;van ligase	glycopeptide antibiotic	antibiotic target alteration	Enterococcus faecium	Enterococcus faecium, Enterococcus faecalis	0	0	0	1	0	0	0	0	0	0	0	0	0	0	0	0	0	0	1	0	0	0	0	0	0	0	0
WP_014550864_1	ARO_3003953	1.6667	0.0096	0	0.4762	0.0055	0	2.8571	0.0137	0	0.5764	0.45513	1.1654	1.16535	0.4783	0.387796	hmrM	multidrug and toxic compound extrusion (MATE) transporter	fluoroquinolone antibiotic;acridine dye	antibiotic efflux	Haemophilus influenzae	Haemophilus influenzae	0	1	0	0	0	0	0	0	0	0	0	0	0	0	0	0	0	0	0	0	0	0	0	0	1	0	0
AGV10818_1	ARO_3002669	1.6667	0.0062	0	3.3333	0.0125	0	0	0	0	0.3747	0.396093	0.3747	0.396093	NA	NA	APH(2)-Ig	APH(2)	aminoglycoside antibiotic	antibiotic inactivation	Campylobacter coli, Campylobacter jejuni	Campylobacter coli, Campylobacter jejuni	0	1	0	0	0	0	0	0	0	0	0	0	0	0	0	0	0	0	1	0	0	0	0	0	0	0	0
AAM09853_1	ARO_3002957	1.4286	0.0097	0	2.381	0.0189	0	0.4762	0.0006	0	0.6813	0.180786	0.7943	0.245402	0.1162	0.11617	vanYD	vanY;glycopeptide resistance gene cluster	glycopeptide antibiotic	antibiotic target alteration	NA	Enterococcus faecium	0	1	0	0	0	0	0	1	0	0	0	0	0	0	0	0	0	0	0	0	1	1	0	0	0	0	0
AHA41505_1	ARO_3002930	1.4286	0.0059	0	2.8571	0.0118	0	0	0	0	0.4136	0.411789	0.4136	0.411789	NA	NA	vanRO	glycopeptide resistance gene cluster;vanR	glycopeptide antibiotic	antibiotic target alteration	NA	NA	0	1	0	0	0	0	0	0	0	0	0	0	0	1	0	0	0	0	0	0	0	0	0	0	0	0	0
ANZ79240_1	ARO_3004035	1.4286	0.0052	0	2.8571	0.0105	0	0	0	0	0.3662	0.300569	0.3662	0.300569	NA	NA	tetA(60)	ATP-binding cassette (ABC) antibiotic efflux pump	tetracycline antibiotic	antibiotic efflux	NA	NA	1	0	0	0	0	0	0	0	0	1	0	0	0	0	0	0	0	0	0	0	0	0	0	0	0	0	0
CAA38525_1	ARO_3002535	1.1905	0.2865	0	1.4286	0.218	0	0.9524	0.3549	0	24.063	21.0183	15.2635	20.7131	37.2622	37.2622	AAC(3)-IIc	AAC(3)	aminoglycoside antibiotic	antibiotic inactivation	NA	Acinetobacter baumannii, Salmonella enterica, Escherichia coli, Klebsiella pneumoniae, Pseudomonas aeruginosa, Serratia marcescens, Klebsiella oxytoca, Vibrio cholerae, Shigella flexneri, Enterobacter cloacae, Citrobacter freundii, Stenotrophomonas maltophilia, Enterobacter hormaechei	1	0	0	0	0	0	0	0	0	0	1	0	1	0	0	0	0	1	0	0	0	0	0	0	0	0	0
AAA23018_1	ARO_3002670	1.1905	0.1466	0	1.9048	0.2383	0	0.4762	0.0548	0	12.3118	11.1733	12.5128	6.99401	11.5079	11.5079	cat	chloramphenicol acetyltransferase (CAT)	phenicol antibiotic	antibiotic inactivation	NA	NA	0	0	0	1	0	0	0	0	0	0	0	0	0	0	0	0	0	0	0	0	0	0	0	0	0	0	0
AAA22904_1	ARO_3000578	1.1905	0.131	0	1.4286	0.0428	0	0.9524	0.2192	0	11.0028	7.16728	2.9927	1.15689	23.0179	23.0179	CcrA beta-lactamase	CcrA beta-lactamase	carbapenem	antibiotic inactivation	NA	NA	0	1	0	0	0	0	0	0	0	0	0	0	0	0	0	0	0	0	0	0	0	0	0	0	0	0	0
AHW42429_1	ARO_3002858	1.1905	0.0786	0	1.9048	0.01	0	0.4762	0.1471	0	6.5986	0.577938	0.5257	0.437609	30.8899	30.8899	dfrA12	trimethoprim resistant dihydrofolate reductase dfr	diaminopyrimidine antibiotic	antibiotic target replacement	Vibrio cholerae, Acinetobacter baumannii, Enterobacter hormaechei, Enterobacter kobei, Citrobacter youngae, Raoultella planticola, Providencia stuartii, Providencia rettgeri, Proteus vulgaris, Citrobacter koseri, Klebsiella pneumoniae, Klebsiella aerogenes, Proteus mirabilis, Klebsiella oxytoca, Salmonella enterica, Morganella morganii, Shigella sonnei, Shigella flexneri, Enterobacter cloacae, Ci…	Acinetobacter baumannii, Acinetobacter nosocomialis, Enterobacter hormaechei, Enterobacter kobei, Citrobacter youngae, Raoultella planticola, Providencia stuartii, Providencia rettgeri, Proteus vulgaris, Citrobacter koseri, Morganella morganii, Escherichia coli, Klebsiella pneumoniae, Klebsiella aerogenes, Proteus mirabilis, Klebsiella oxytoca, Vibrio cholerae, Shigella sonnei, Shigella flexneri,…	1	0	0	0	0	0	0	0	0	0	0	0	0	0	0	0	1	0	0	0	0	0	0	0	0	0	0
CBW46935_1	ARO_3001959	1.1905	0.05	0	0	0	0	2.381	0.0999	0	4.1963	2.44436	NA	NA	4.1963	2.44436	CTX-M-100	CTX-M beta-lactamase	cephalosporin	antibiotic inactivation	NA	NA	0	1	0	0	0	0	0	0	0	0	0	0	0	1	0	0	0	0	0	0	0	0	0	0	0	0	0
AIT76100_1	ARO_3002152	1.1905	0.0345	0	1.4286	0.0621	0	0.9524	0.0069	0	2.8942	0.623224	4.344	0.623224	0.7196	0.719554	DHA-21	DHA beta-lactamase	cephalosporin;cephamycin	antibiotic inactivation	NA	Morganella morganii	1	0	0	0	0	0	0	0	0	0	0	0	0	0	0	0	0	0	0	0	0	0	0	0	0	0	1
AAD51344_1	ARO_3003051	1.1905	0.0125	0	0	0	0	2.381	0.0249	0	1.0475	0.200598	NA	NA	1.0475	0.200598	smeA	resistance-nodulation-cell division (RND) antibiotic efflux pump	aminoglycoside antibiotic;cephalosporin;cephamycin;penam	antibiotic efflux	NA	Stenotrophomonas maltophilia	0	0	0	1	0	0	0	0	0	0	0	0	0	0	0	0	0	0	0	0	0	0	0	0	0	0	0
AHH83938_1	ARO_3000013	1.1905	0.0023	0	1.4286	0.003	0	0.9524	0.0017	0	0.1963	0.166323	0.2066	0.166323	0.1808	0.180795	vanB	glycopeptide resistance gene cluster;van ligase	glycopeptide antibiotic	antibiotic target alteration	Enterococcus faecalis, Enterococcus faecium	Enterococcus faecalis, Escherichia coli, Enterococcus faecium	1	0	0	0	0	0	0	0	0	0	1	0	0	0	0	0	0	1	0	0	0	1	0	0	0	0	0
YP_007503908_1	ARO_3003306	0.9524	0.0633	0	0.9524	0.1184	0	0.9524	0.0083	0	6.6485	0.878038	12.429	12.429	0.868	0.867962	Morganella morganii gyrB conferring resistance to fluoroquinolone	fluoroquinolone resistant gyrB	fluoroquinolone antibiotic;aminocoumarin antibiotic	antibiotic target alteration	NA	Enterobacter cloacae, Klebsiella oxytoca, Serratia marcescens, Escherichia coli, Salmonella enterica, Proteus penneri, Enterobacter kobei, Proteus vulgaris, Citrobacter amalonaticus, Morganella morganii, Citrobacter freundii, Proteus mirabilis, Klebsiella aerogenes, Enterococcus faecalis, Klebsiella pneumoniae	1	0	0	0	0	0	0	0	0	0	0	0	0	0	0	0	0	0	0	0	0	0	0	0	0	0	0
AIA58911_1	ARO_3001396	0.9524	0.0563	0	1.4286	0.084	0	0.4762	0.0286	0	5.9117	4.3678	5.8784	2.72409	6.0115	6.0115	OXA-1	OXA beta-lactamase	cephalosporin;penam	antibiotic inactivation	Klebsiella oxytoca, Vibrio cholerae, Shigella sonnei, Shigella dysenteriae, Shigella flexneri, Enterobacter cloacae, Citrobacter freundii, Morganella morganii, Citrobacter amalonaticus, Enterobacter asburiae, Citrobacter koseri, Providencia rettgeri, Providencia stuartii, Enterobacter hormaechei, Enterobacter kobei, Raoultella planticola, Salmonella enterica, Escherichia coli, Klebsiella pneumoni…	Klebsiella oxytoca, Vibrio cholerae, Shigella sonnei, Shigella dysenteriae, Shigella flexneri, Enterobacter cloacae, Citrobacter freundii, Morganella morganii, Citrobacter amalonaticus, Enterobacter asburiae, Citrobacter koseri, Providencia rettgeri, Providencia stuartii, Enterobacter hormaechei, Enterobacter kobei, Raoultella planticola, Salmonella enterica, Escherichia coli, Klebsiella pneumoni…	0	0	0	1	0	0	0	0	0	0	0	0	0	0	0	0	0	0	0	0	0	0	0	0	0	0	0
BAA23130_1	ARO_3002493	0.9524	0.0544	0	0	0	0	1.9048	0.1087	0	5.7092	2.69726	NA	NA	5.7092	2.69726	SRT-1	SRT beta-lactamase	cephalosporin	antibiotic inactivation	NA	Serratia marcescens, Escherichia coli	0	0	0	1	0	0	0	0	0	0	0	0	0	0	0	0	0	0	0	0	0	0	0	0	0	0	0
AAX38178_1	ARO_3002634	0.9524	0.0238	0	1.4286	0.0454	0	0.4762	0.0022	0	2.4985	0.819487	3.1753	0.926762	0.4683	0.468271	APH(2)-Ie	APH(2)	aminoglycoside antibiotic	antibiotic inactivation	NA	Enterococcus faecium	0	0	1	0	0	0	0	0	0	0	0	0	0	0	0	0	0	0	0	0	0	1	0	0	0	0	0
AAD51348_1	ARO_3003066	0.9524	0.0191	0	0	0	0	1.9048	0.0382	0	2.0039	1.6342	NA	NA	2.0039	1.6342	smeR	resistance-nodulation-cell division (RND) antibiotic efflux pump	aminoglycoside antibiotic;cephalosporin;cephamycin;penam	antibiotic efflux	Stenotrophomonas maltophilia	Stenotrophomonas maltophilia, Neisseria gonorrhoeae, Enterobacter hormaechei	0	1	0	0	0	0	0	0	0	0	0	0	0	0	0	0	0	0	0	0	0	0	0	0	1	0	0
ABD73290_1	ARO_3001920	0.9524	0.0174	0	0	0	0	1.9048	0.0348	0	1.8266	1.09451	NA	NA	1.8266	1.09451	CTX-M-59	CTX-M beta-lactamase	cephalosporin	antibiotic inactivation	Klebsiella aerogenes, Klebsiella pneumoniae	Klebsiella pneumoniae, Klebsiella aerogenes	0	0	0	0	0	0	1	0	0	0	0	0	0	0	0	0	0	0	0	1	0	0	0	0	0	0	0
YP_002325052_1	ARO_3000768	0.9524	0.0159	0	0.4762	0.0098	0	1.4286	0.022	0	1.6712	1.66629	2.0665	2.06652	1.5395	1.26606	abeS	small multidrug resistance (SMR) antibiotic efflux pump	macrolide antibiotic;minocoumarin antibiotic	antibiotic efflux	Acinetobacter baumannii, Acinetobacter nosocomialis	Pseudomonas aeruginosa, Acinetobacter baumannii, Acinetobacter nosocomialis	0	1	0	0	0	0	0	0	0	0	1	1	1	0	1	0	1	1	0	0	0	0	0	0	0	0	0
CAC14594_1	ARO_3003055	0.9524	0.0133	0	0	0	0	1.9048	0.0265	0	1.3936	0.949647	NA	NA	1.3936	0.949647	smeD	resistance-nodulation-cell division (RND) antibiotic efflux pump	macrolide antibiotic;fluoroquinolone antibiotic;tetracycline antibiotic;phenicol antibiotic	antibiotic efflux	Stenotrophomonas maltophilia	Acinetobacter baumannii, Stenotrophomonas maltophilia, Pseudomonas aeruginosa	1	0	0	0	0	0	0	0	0	0	1	0	1	0	0	0	0	0	0	0	0	0	0	0	0	0	0
AAD51347_1	ARO_3003067	0.9524	0.0085	0	0	0	0	1.9048	0.017	0	0.8923	0.516273	NA	NA	0.8923	0.516273	smeS	resistance-nodulation-cell division (RND) antibiotic efflux pump	aminoglycoside antibiotic;cephalosporin;cephamycin;penam	antibiotic efflux	Stenotrophomonas maltophilia	Serratia marcescens, Enterobacter cloacae, Stenotrophomonas maltophilia	1	0	0	0	0	0	0	0	0	1	0	0	0	0	0	0	0	0	0	0	0	0	0	0	0	0	0
CAC14596_1	ARO_3003057	0.9524	0.0083	0	0	0	0	1.9048	0.0165	0	0.8664	0.694948	NA	NA	0.8664	0.694948	smeF	resistance-nodulation-cell division (RND) antibiotic efflux pump	macrolide antibiotic;fluoroquinolone antibiotic;tetracycline antibiotic;phenicol antibiotic	antibiotic efflux	NA	Enterobacter hormaechei, Stenotrophomonas maltophilia	1	0	0	0	0	0	0	0	0	0	1	1	1	0	0	0	1	0	0	0	0	0	0	0	0	0	0
AJF83452_1	ARO_3003574	0.9524	0.007	0	0.4762	0.0078	0	1.4286	0.0063	0	0.7382	0.616025	1.6296	1.6296	0.4411	0.130948	LpxC	Acinetobacter mutant Lpx gene conferring resistance to colistin	peptide antibiotic	antibiotic target alteration	NA	NA	1	0	0	0	0	0	0	0	0	0	1	0	1	0	0	0	0	0	0	0	0	0	0	0	0	0	0
AAX14802_1	ARO_3000781	0.9524	0.0061	0	0.4762	0.0057	0	1.4286	0.0066	0	0.6451	0.632119	1.2008	1.20076	0.4599	0.206317	adeJ	resistance-nodulation-cell division (RND) antibiotic efflux pump	macrolide antibiotic;fluoroquinolone antibiotic;lincosamide antibiotic;carbapenem;cephalosporin;tetracycline antibiotic;rifamycin antibiotic;diaminopyrimidine antibiotic;phenicol antibiotic;penem	antibiotic efflux	NA	Pseudomonas aeruginosa, Staphylococcus aureus, Helicobacter pylori, Mycobacteroides abscessus, Proteus mirabilis, Klebsiella aerogenes, Acinetobacter baumannii, Klebsiella pneumoniae, Stenotrophomonas maltophilia, Acinetobacter nosocomialis	0	1	0	0	0	0	0	0	0	0	0	0	0	0	0	0	0	0	0	0	0	1	0	0	0	0	0
BAA37152_1	ARO_3003702	0.9524	0.0039	0	0.9524	0.001	0	0.9524	0.0068	0	0.4115	0.35956	0.1061	0.106118	0.717	0.71697	Pseudomonas aeruginosa gyrA and parC conferring resistance to fluoroquinolone	fluoroquinolone resistant parC;fluoroquinolone resistant gyrA;fluoroquinolone self resistant parC	fluoroquinolone antibiotic;nybomycin	antibiotic target alteration	NA	NA	1	0	0	0	0	0	0	0	0	0	1	0	1	0	0	0	0	0	0	0	0	0	0	0	0	0	0
CAE50925_1	ARO_3002589	0.7143	0.2604	0	0.4762	0.0179	0	0.9524	0.5029	0	36.4593	3.76809	3.7681	3.76809	52.8048	52.8048	AAC(6)-Iid	AAC(6)	aminoglycoside antibiotic	antibiotic inactivation	NA	NA	1	0	0	0	0	0	0	0	0	0	0	0	0	0	0	0	0	0	0	0	0	0	0	0	0	1	0
AAO16462_1	ARO_3000167	0.7143	0.085	0	1.4286	0.1701	0	0	0	0	11.9053	5.63219	11.9053	5.63219	NA	NA	tet(C)	major facilitator superfamily (MFS) antibiotic efflux pump	tetracycline antibiotic	antibiotic efflux	Pseudomonas aeruginosa, Klebsiella pneumoniae, Escherichia coli, Salmonella enterica, Citrobacter youngae, Enterobacter kobei, Enterobacter hormaechei, Stenotrophomonas maltophilia, Mycobacterium tuberculosis, Achromobacter xylosoxidans, Pseudomonas fluorescens, Citrobacter freundii, Enterobacter cloacae, Micrococcus luteus, Staphylococcus epidermidis, Serratia liquefaciens, Burkholderia cepacia,…	Streptococcus pyogenes, Pseudomonas aeruginosa, Enterococcus faecalis, Klebsiella pneumoniae, Escherichia coli, Salmonella enterica, Staphylococcus lugdunensis, Citrobacter youngae, Acinetobacter baumannii, Brucella abortus, Staphylococcus aureus, Chlamydia trachomatis, Brucella suis, Enterobacter kobei, Vibrio parahaemolyticus, Enterobacter hormaechei, Stenotrophomonas maltophilia, Mycobacterium…	0	1	0	0	0	0	0	0	0	0	1	0	0	1	1	0	1	0	0	1	0	1	0	0	1	1	0
AAV97957_1	ARO_3001933	0.7143	0.0406	0	1.4286	0.0813	0	0	0	0	5.6894	3.12087	5.6894	3.12087	NA	NA	CTX-M-72	CTX-M beta-lactamase	cephalosporin	antibiotic inactivation	NA	Escherichia coli, Klebsiella pneumoniae	0	0	0	0	0	0	1	0	0	0	1	1	1	0	0	0	1	1	0	0	0	0	0	0	0	0	0
AAM09852_1	ARO_3003070	0.7143	0.0246	0	1.4286	0.0492	0	0	0	0	3.4453	4.56239	3.4453	4.56239	NA	NA	vanXD	vanX;glycopeptide resistance gene cluster	glycopeptide antibiotic	antibiotic target alteration	Enterococcus faecium	Enterococcus faecium, Enterococcus faecalis	0	0	0	1	0	0	0	0	0	0	0	0	0	0	0	0	0	0	1	0	0	0	0	0	0	0	0
AAD51345_1	ARO_3003052	0.7143	0.0141	0	0	0	0	1.4286	0.0282	0	1.9775	1.78752	NA	NA	1.9775	1.78752	smeB	resistance-nodulation-cell division (RND) antibiotic efflux pump	aminoglycoside antibiotic;cephalosporin;cephamycin;penam	antibiotic efflux	NA	Stenotrophomonas maltophilia, Acinetobacter baumannii, Escherichia coli, Acinetobacter nosocomialis, Mycobacterium tuberculosis, Enterobacter hormaechei	1	0	0	0	0	0	0	0	0	1	0	0	0	0	0	0	0	0	0	0	0	0	0	0	0	0	0
YP_002320475_1	ARO_3000780	0.7143	0.0119	0	0.4762	0.0091	0	0.9524	0.0147	0	1.6693	1.92121	1.9212	1.92121	1.5433	1.54332	adeI	resistance-nodulation-cell division (RND) antibiotic efflux pump	macrolide antibiotic;fluoroquinolone antibiotic;lincosamide antibiotic;carbapenem;cephalosporin;tetracycline antibiotic;rifamycin antibiotic;diaminopyrimidine antibiotic;phenicol antibiotic;penem	antibiotic efflux	Acinetobacter baumannii	Acinetobacter baumannii, Staphylococcus aureus, Escherichia coli, Klebsiella pneumoniae, Pseudomonas aeruginosa, Acinetobacter nosocomialis	0	1	0	0	0	0	0	0	0	0	1	1	1	0	1	0	1	1	0	0	0	0	0	0	0	0	0
ACJ63260_1	ARO_3000413	0.7143	0.0116	0	1.4286	0.0231	0	0	0	0	1.6196	0.693088	1.6196	0.693088	NA	NA	sul3	sulfonamide resistant sul	sulfonamide antibiotic;sulfone antibiotic	antibiotic target replacement	Escherichia coli, Salmonella enterica, Klebsiella pneumoniae, Klebsiella aerogenes, Proteus mirabilis, Shigella sonnei, Shigella flexneri, Citrobacter freundii, Morganella morganii, Enterobacter hormaechei, Yersinia enterocolitica	Salmonella enterica, Escherichia coli, Klebsiella pneumoniae, Klebsiella aerogenes, Proteus mirabilis, Shigella sonnei, Shigella flexneri, Citrobacter freundii, Morganella morganii, Enterobacter hormaechei, Yersinia enterocolitica	0	1	0	0	0	0	0	1	0	0	0	0	0	1	0	0	0	0	0	0	0	1	0	0	0	0	0
EEX02086	ARO_3004089	0.7143	0.0056	0	0.4762	0.0085	0	0.9524	0.0026	0	0.7784	0.365641	1.7858	1.78576	0.2747	0.274712	ANT(3)-IIa	ANT(3)	aminoglycoside antibiotic	antibiotic inactivation	NA	Acinetobacter nosocomialis, Providencia stuartii, Providencia rettgeri, Proteus vulgaris, Enterobacter asburiae, Burkholderia pseudomallei, Citrobacter freundii, Mycobacteroides abscessus, Enterobacter cloacae, Shigella flexneri, Pseudomonas stutzeri, Shigella sonnei, Listeria monocytogenes, Pseudomonas aeruginosa, Klebsiella pneumoniae, Escherichia coli, Salmonella enterica, Staphylococcus aureu…	1	0	0	0	0	0	0	0	0	0	0	0	0	0	0	0	0	0	0	0	0	0	0	0	0	0	0
CCP46182_1	ARO_3003035	0.7143	0.002	0	0.9524	0.001	0	0.4762	0.0031	0	0.2853	0.116274	0.1017	0.1017	0.6525	0.652477	mfpA	quinolone resistance protein (qnr)	fluoroquinolone antibiotic	antibiotic target protection	Mycobacterium tuberculosis	Klebsiella pneumoniae, Mycobacterium tuberculosis	0	0	0	1	0	0	0	0	0	0	0	0	0	0	0	0	0	0	0	0	0	0	0	0	1	0	1
NP_249115_1	ARO_3000506	0.7143	0.0019	0	0.4762	0.0003	0	0.9524	0.0036	0	0.27	0.093398	0.0547	0.054743	0.3776	0.377558	mexR	resistance-nodulation-cell division (RND) antibiotic efflux pump	macrolide antibiotic;fluoroquinolone antibiotic;monobactam;carbapenem;cephalosporin;cephamycin;penam;tetracycline antibiotic;peptide antibiotic;aminocoumarin antibiotic;diaminopyrimidine antibiotic;sulfonamide antibiotic;phenicol antibiotic;penem	antibiotic target alteration;antibiotic efflux	NA	Acinetobacter baumannii, Pseudomonas aeruginosa, Pseudomonas fluorescens, Stenotrophomonas maltophilia, Enterobacter hormaechei	1	0	0	0	0	0	0	0	0	0	0	0	0	0	0	0	0	0	0	0	0	0	0	0	0	0	0
CCP46624_1	ARO_3003326	0.7143	0.0007	0	0.9524	0.0009	0	0.4762	0.0004	0	0.0932	0.084354	0.0981	0.098124	0.0834	0.083401	Mycobacterium tuberculosis embB mutations conferring resistance to ethambutol	ethambutol resistant arabinosyltransferase	polyamine antibiotic	antibiotic target alteration	NA	Mycobacterium tuberculosis	1	0	0	1	0	0	0	0	0	0	0	0	0	1	0	0	0	0	0	0	0	0	0	0	0	0	0
AAB05623_1	ARO_3002932	0.7143	0.0004	0	1.4286	0.0009	0	0	0	0	0.0609	0.057885	0.0609	0.057885	NA	NA	vanSB	vanS;glycopeptide resistance gene cluster	glycopeptide antibiotic	antibiotic target alteration	Enterococcus faecium, Enterococcus faecalis	Enterococcus faecalis, Escherichia coli, Enterococcus faecium	0	0	0	1	0	0	0	0	0	0	0	0	0	0	0	0	0	0	0	0	1	0	0	0	0	0	0
AAC64365_1	ARO_3000230	0.4762	0.6292	0	0.4762	0.0014	0	0.4762	1.257	0	132.127	132.127	0.2905	0.290503	263.963	263.963	ANT(2)-Ia	ANT(2)	aminoglycoside antibiotic	antibiotic inactivation	Acinetobacter baumannii, Salmonella enterica, Escherichia coli, Klebsiella pneumoniae, Pseudomonas aeruginosa, Proteus mirabilis, Serratia marcescens, Klebsiella oxytoca, Pseudomonas putida, Burkholderia cepacia, Pseudomonas stutzeri, Enterobacter cloacae, Citrobacter freundii, Morganella morganii, Enterobacter asburiae, Citrobacter koseri, Achromobacter xylosoxidans, Providencia rettgeri, Provid…	Acinetobacter baumannii, Salmonella enterica, Escherichia coli, Klebsiella pneumoniae, Pseudomonas aeruginosa, Proteus mirabilis, Enterococcus faecium, Serratia marcescens, Klebsiella oxytoca, Pseudomonas putida, Burkholderia cepacia, Pseudomonas stutzeri, Enterobacter cloacae, Citrobacter freundii, Morganella morganii, Enterobacter asburiae, Citrobacter koseri, Achromobacter xylosoxidans, Proteu…	1	0	0	0	0	0	0	0	0	1	0	0	0	0	0	0	0	0	0	0	0	0	0	0	0	0	0
AAF86691_1	ARO_3001816	0.4762	0.3744	0	0	0	0	0.9524	0.7488	0	78.62	78.62	NA	NA	78.62	78.62	ACC-2	ACC beta-lactamase	monobactam;cephalosporin;penam	antibiotic inactivation	NA	NA	0	0	0	1	0	0	0	0	0	0	0	0	0	0	0	0	0	0	0	0	0	1	0	0	0	0	0
AKN19287_1	ARO_3002578	0.4762	0.1995	0	0.9524	0.399	0	0	0	0	41.8993	41.8993	41.8993	41.8993	NA	NA	AAC(6)-Ib7	AAC(6)	aminoglycoside antibiotic	antibiotic inactivation	Salmonella enterica	Staphylococcus aureus, Salmonella enterica, Escherichia coli, Klebsiella pneumoniae, Pseudomonas aeruginosa, Klebsiella aerogenes, Proteus mirabilis, Serratia marcescens, Shigella sonnei, Enterobacter cloacae, Citrobacter freundii, Morganella morganii, Providencia rettgeri, Yersinia enterocolitica, Enterobacter hormaechei, Acinetobacter baumannii	1	0	0	0	0	0	0	0	0	0	1	0	1	0	0	0	0	0	0	0	0	0	0	0	0	0	0
ABA71732_1	ARO_3003069	0.4762	0.0661	0	0.9524	0.1321	0	0	0	0	13.8706	13.8706	13.8706	13.8706	NA	NA	vanXYG	glycopeptide resistance gene cluster;vanXY	glycopeptide antibiotic	antibiotic target alteration	Enterococcus faecium, Streptococcus anginosus, Streptococcus agalactiae, Clostridioides difficile	Streptococcus anginosus, Streptococcus agalactiae, Clostridioides difficile, Enterococcus faecium	0	1	0	0	0	0	0	0	0	0	0	0	0	0	0	0	0	0	0	0	0	0	0	0	0	0	1
CAA39038_1	ARO_3002553	0.4762	0.0541	0	0.4762	0.006	0	0.4762	0.1022	0	11.3572	11.3572	1.257	1.25701	21.4573	21.4573	AAC(6)-If	AAC(6)	aminoglycoside antibiotic	antibiotic inactivation	Citrobacter freundii	Citrobacter freundii	1	0	0	0	0	0	0	0	0	0	1	0	1	0	0	0	1	0	0	0	0	0	0	0	0	0	0
YP_009077553_1	ARO_3002680	0.4762	0.046	0	0.9524	0.092	0	0	0	0	9.659	9.65903	9.659	9.65903	NA	NA	catB8	chloramphenicol acetyltransferase (CAT)	phenicol antibiotic	antibiotic inactivation	Acinetobacter baumannii, Escherichia coli, Klebsiella pneumoniae, Klebsiella oxytoca, Providencia rettgeri	Enterobacter hormaechei, Acinetobacter baumannii, Escherichia coli, Klebsiella pneumoniae, Pseudomonas aeruginosa, Klebsiella oxytoca, Shigella sonnei, Enterobacter cloacae, Enterobacter asburiae, Providencia rettgeri	0	0	0	1	0	0	0	0	0	0	0	0	0	0	1	0	0	0	0	0	0	0	0	0	1	0	1
AAA85213_1	ARO_3002866	0.4762	0.0317	0	0	0	0	0.9524	0.0635	0	6.6668	6.6668	NA	NA	6.6668	6.6668	dfrD	trimethoprim resistant dihydrofolate reductase dfr	diaminopyrimidine antibiotic	antibiotic target replacement	NA	Enterococcus faecalis	0	1	0	0	0	0	0	0	1	1	0	0	0	0	0	0	0	0	0	0	0	0	0	0	0	0	0
AAM09850_1	ARO_3002944	0.4762	0.0143	0	0.9524	0.0286	0	0	0	0	3.0001	3.00007	3.0001	3.00007	NA	NA	vanHD	vanH;glycopeptide resistance gene cluster	glycopeptide antibiotic	antibiotic target alteration	NA	Enterococcus faecium	0	1	0	0	0	0	0	0	0	0	0	0	0	1	0	0	0	0	0	0	0	0	0	0	0	0	0
AAP93922_1	ARO_3000569	0.4762	0.0139	0	0	0	0	0.9524	0.0278	0	2.9159	2.91592	NA	NA	2.9159	2.91592	tet(41)	major facilitator superfamily (MFS) antibiotic efflux pump	tetracycline antibiotic	antibiotic efflux	NA	Klebsiella oxytoca, Escherichia coli, Serratia marcescens	0	0	0	1	0	0	1	0	0	0	0	0	0	0	0	0	0	0	1	0	0	0	0	0	0	1	0
BAD89844_2	ARO_3000753	0.4762	0.0107	0	0.4762	0.0143	0	0.4762	0.0072	0	2.2566	2.2566	3.0019	3.00189	1.5113	1.51132	abeM	multidrug and toxic compound extrusion (MATE) transporter	fluoroquinolone antibiotic;acridine dye;triclosan	antibiotic efflux	Acinetobacter baumannii	Acinetobacter baumannii, Escherichia coli, Klebsiella pneumoniae, Pseudomonas aeruginosa, Enterococcus faecium, Acinetobacter nosocomialis	0	0	0	1	0	0	0	0	0	0	0	0	0	0	0	0	0	0	0	0	0	0	0	0	0	0	0
AAQ08905_1	ARO_3001808	0.4762	0.0097	0	0.9524	0.0194	0	0	0	0	2.0403	2.04027	2.0403	2.04027	NA	NA	OXA-60	OXA beta-lactamase	cephalosporin;penam	antibiotic inactivation	Ralstonia pickettii	Ralstonia pickettii, Klebsiella aerogenes	0	0	1	0	0	0	0	0	0	0	0	0	0	0	0	0	0	0	0	0	0	1	0	0	0	0	0
YP_001706893_1	ARO_3000778	0.4762	0.0079	0	0.4762	0.0082	0	0.4762	0.0076	0	1.6578	1.65779	1.7154	1.71537	1.6002	1.60022	adeG	resistance-nodulation-cell division (RND) antibiotic efflux pump	tetracycline antibiotic;fluoroquinolone antibiotic	antibiotic efflux	Acinetobacter baumannii	Acinetobacter baumannii, Stenotrophomonas maltophilia, Acinetobacter nosocomialis, Enterococcus faecium, Pseudomonas aeruginosa, Klebsiella pneumoniae, Salmonella enterica	0	0	0	1	0	0	0	0	0	0	1	1	1	0	0	0	1	1	0	0	0	0	0	0	0	0	0
WP_004746565_1	ARO_3003848	0.4762	0.0067	0	0.4762	0.005	0	0.4762	0.0085	0	1.4116	1.41159	1.0441	1.04414	1.779	1.77904	ADC-2	ADC beta-lactamase	cephalosporin	antibiotic inactivation	Acinetobacter baumannii	Acinetobacter baumannii	0	1	0	0	0	0	0	0	0	0	0	0	0	0	0	0	0	0	0	0	0	1	0	0	0	0	0
AAD51346_1	ARO_3003053	0.4762	0.0058	0	0	0	0	0.9524	0.0116	0	1.2216	1.22164	NA	NA	1.2216	1.22164	smeC	resistance-nodulation-cell division (RND) antibiotic efflux pump	aminoglycoside antibiotic;cephalosporin;cephamycin;penam	antibiotic efflux	NA	Acinetobacter baumannii, Salmonella enterica, Stenotrophomonas maltophilia	1	0	0	0	0	0	0	0	0	0	0	0	0	0	1	0	0	0	0	0	0	0	0	0	0	0	0
ACJ63262_1	ARO_3003107	0.4762	0.0058	0	0.9524	0.0116	0	0	0	0	1.2165	1.21649	1.2165	1.21649	NA	NA	mefB	major facilitator superfamily (MFS) antibiotic efflux pump	macrolide antibiotic	antibiotic efflux	Salmonella enterica, Escherichia coli, Klebsiella pneumoniae, Shigella sonnei	Proteus mirabilis, Salmonella enterica, Escherichia coli, Klebsiella pneumoniae, Klebsiella aerogenes, Shigella sonnei, Shigella flexneri, Enterobacter hormaechei, Yersinia enterocolitica	0	1	0	0	0	0	0	0	1	0	1	1	1	1	1	0	1	1	1	1	0	1	0	0	0	0	0
NP_253464_1	ARO_3003582	0.4762	0.0051	0	0	0	0	0.9524	0.0102	0	1.0724	1.07243	NA	NA	1.0724	1.07243	basR	pmr phosphoethanolamine transferase	peptide antibiotic	antibiotic target alteration	NA	Pseudomonas fluorescens, Pseudomonas aeruginosa	1	0	0	0	0	0	0	0	0	0	0	0	0	0	0	0	0	0	0	0	0	0	0	0	0	0	0
AAA26613_1	ARO_3002670	0.4762	0.0048	0	0.4762	0.0062	0	0.4762	0.0035	0	1.0147	1.01468	1.3001	1.30009	0.7293	0.729275	cat	chloramphenicol acetyltransferase (CAT)	phenicol antibiotic	antibiotic inactivation	NA	NA	0	1	0	0	0	0	0	0	1	0	0	0	0	0	0	0	0	0	0	0	0	0	0	0	0	0	0
NP_252410_1	ARO_3000818	0.4762	0.0045	0	0.4762	0.0002	0	0.4762	0.0088	0	0.9425	0.942492	0.0457	0.045714	1.8393	1.83927	nalC	resistance-nodulation-cell division (RND) antibiotic efflux pump	macrolide antibiotic;fluoroquinolone antibiotic;monobactam;carbapenem;cephalosporin;cephamycin;penam;tetracycline antibiotic;peptide antibiotic;aminocoumarin antibiotic;diaminopyrimidine antibiotic;sulfonamide antibiotic;phenicol antibiotic;penem	antibiotic efflux	NA	Serratia marcescens, Stenotrophomonas maltophilia, Acinetobacter nosocomialis, Acinetobacter baumannii, Pseudomonas aeruginosa, Pseudomonas fluorescens	1	0	0	0	0	0	0	0	0	0	1	1	0	0	0	0	0	0	0	0	0	0	0	0	0	0	0
ACM47284	ARO_3002934	0.4762	0.0042	0	0.4762	0.0079	0	0.4762	0.0005	0	0.8814	0.881351	1.653	1.65302	0.1097	0.109682	vanSD	vanS;glycopeptide resistance gene cluster	glycopeptide antibiotic	antibiotic target alteration	NA	Enterococcus faecalis, Enterococcus faecium	0	1	0	0	0	0	0	0	0	0	0	0	0	1	0	0	0	0	0	0	1	0	0	0	0	0	0
NP_251858_1	ARO_3003684	0.4762	0.0022	0	0	0	0	0.9524	0.0045	0	0.4687	0.468739	NA	NA	0.4687	0.468739	Pseudomonas aeruginosa gyrA conferring resistance to fluoroquinolones	fluoroquinolone resistant gyrA	fluoroquinolone antibiotic;nybomycin	antibiotic target alteration	NA	Pseudomonas putida, Pseudomonas stutzeri, Pseudomonas aeruginosa	0	0	0	1	0	0	0	0	1	0	0	0	0	0	0	0	0	0	0	0	0	1	0	0	0	0	0
AAF01499_1	ARO_3000193	0.4762	0.0019	0	0.4762	0.0004	0	0.4762	0.0034	0	0.3918	0.391821	0.0797	0.07966	0.704	0.703983	tetT	tetracycline-resistant ribosomal protection protein	tetracycline antibiotic	antibiotic target protection	NA	Staphylococcus aureus, Streptococcus pyogenes, Clostridioides difficile, Stenotrophomonas maltophilia	1	0	0	0	0	0	0	0	0	1	0	0	0	0	0	0	0	0	0	0	0	0	0	0	0	0	0
AAA16194_1	ARO_3002540	0.4762	0.0018	0	0.4762	0.0023	0	0.4762	0.0012	0	0.3735	0.373471	0.492	0.491957	0.255	0.254984	AAC(3)-VIa	AAC(3)	aminoglycoside antibiotic	antibiotic inactivation	NA	Salmonella enterica, Enterococcus faecium, Shigella sonnei, Enterobacter hormaechei, Escherichia coli, Klebsiella pneumoniae	0	0	1	0	0	0	0	0	0	0	0	0	0	1	0	0	0	0	0	0	0	0	0	0	0	0	0
SIP52035_1	ARO_3004054	0.4762	0.0017	0	0.4762	0.0012	0	0.4762	0.0021	0	0.355	0.355036	0.261	0.261034	0.449	0.449038	Pseudomonas aeruginosa CpxR	resistance-nodulation-cell division (RND) antibiotic efflux pump	macrolide antibiotic;fluoroquinolone antibiotic;monobactam;aminoglycoside antibiotic;carbapenem;cephalosporin;cephamycin;penam;tetracycline antibiotic;peptide antibiotic;aminocoumarin antibiotic;diaminopyrimidine antibiotic;sulfonamide antibiotic;phenicol antibiotic;penem	antibiotic efflux	Pseudomonas fluorescens, Pseudomonas aeruginosa	Pseudomonas aeruginosa, Pseudomonas fluorescens	0	0	0	1	0	0	0	0	0	0	0	0	0	0	0	0	0	0	0	0	0	0	0	0	0	0	0
AAA22081_1	ARO_3002670	0.4762	0.0015	0	0	0	0	0.9524	0.0029	0	0.3078	0.307828	NA	NA	0.3078	0.307828	cat	chloramphenicol acetyltransferase (CAT)	phenicol antibiotic	antibiotic inactivation	NA	NA	0	0	0	1	0	0	0	0	0	0	0	0	0	0	0	0	0	0	0	0	0	0	0	0	0	0	0
YP_001706894_1	ARO_3000777	0.4762	0.0015	0	0.4762	0.0016	0	0.4762	0.0014	0	0.313	0.313028	0.3335	0.333544	0.2925	0.292513	adeF	resistance-nodulation-cell division (RND) antibiotic efflux pump	tetracycline antibiotic;fluoroquinolone antibiotic	antibiotic efflux	Acinetobacter baumannii	Proteus vulgaris, Achromobacter xylosoxidans, Acinetobacter haemolyticus, Pseudomonas fluorescens, Citrobacter koseri, Enterobacter asburiae, Burkholderia pseudomallei, Ralstonia pickettii, Citrobacter amalonaticus, Campylobacter jejuni, Enterobacter cloacae, Pseudomonas stutzeri, Yersinia pestis, Burkholderia cepacia, Pseudomonas putida, Klebsiella oxytoca, Serratia marcescens, Enterococcus faec…	0	1	0	0	0	0	0	0	0	0	0	0	1	0	0	0	0	0	0	0	0	0	0	0	0	0	0
AAO82019_1	ARO_3002916	0.4762	0.0011	0	0.9524	0.0022	0	0	0	0	0.235	0.234967	0.235	0.234967	NA	NA	vanV	vanV;glycopeptide resistance gene cluster	glycopeptide antibiotic	antibiotic target alteration	NA	NA	1	0	0	0	0	0	0	0	0	1	0	0	0	0	0	0	0	0	0	0	0	0	0	0	0	0	0
AAA76822_1	ARO_3002654	0.4762	0.0009	0	0.4762	0.0015	0	0.4762	0.0003	0	0.1859	0.185904	0.3147	0.314691	0.0571	0.057118	APH(3)-VIIa	APH(3)	aminoglycoside antibiotic	antibiotic inactivation	Campylobacter coli	Campylobacter coli	0	1	0	0	0	0	0	0	1	1	0	0	0	0	0	0	0	0	0	0	0	0	0	0	0	0	0
AAA26793	ARO_3003748	0.4762	0.0007	0	0.4762	0.0004	0	0.4762	0.0011	0	0.1568	0.156763	0.0764	0.076429	0.2371	0.237097	oleC	ATP-binding cassette (ABC) antibiotic efflux pump	macrolide antibiotic	antibiotic efflux	NA	NA	0	0	0	1	0	0	0	0	0	0	0	0	0	0	0	0	0	0	0	0	0	0	0	0	0	0	0
ABX54688_1	ARO_3002968	0.4762	0.0006	0	0	0	0	0.9524	0.0011	0	0.12	0.120004	NA	NA	0.12	0.120004	vanXYL	glycopeptide resistance gene cluster;vanXY	glycopeptide antibiotic	antibiotic target alteration	NA	NA	0	0	0	1	0	0	0	0	0	0	0	0	0	0	0	0	0	0	0	0	0	1	0	0	0	0	0
AAL68827_1	ARO_3000605	0.4762	0.0005	0	0.4762	0.0009	0	0.4762	0.0002	0	0.1121	0.112109	0.1859	0.185933	0.0383	0.038285	Erm(36)	Erm 23S ribosomal RNA methyltransferase	macrolide antibiotic;lincosamide antibiotic;streptogramin antibiotic	antibiotic target alteration	NA	NA	0	0	0	1	0	0	0	0	0	0	0	0	0	0	0	0	0	0	0	0	0	0	0	0	0	0	0
CAP69659_1	ARO_3003017	0.2381	0.0217	0	0	0	0	0.4762	0.0435	0	9.1347	9.13467	NA	NA	9.1347	9.13467	dfrA21	trimethoprim resistant dihydrofolate reductase dfr	diaminopyrimidine antibiotic	antibiotic target replacement	Enterobacter hormaechei, Enterobacter cloacae, Klebsiella pneumoniae, Pseudomonas aeruginosa, Salmonella enterica, Escherichia coli	Enterobacter cloacae, Pseudomonas aeruginosa, Escherichia coli, Klebsiella pneumoniae, Salmonella enterica, Enterobacter hormaechei	0	1	0	0	0	0	0	0	0	0	0	0	0	1	0	0	0	0	0	0	0	1	0	0	0	0	0
NP_249397_1	ARO_3002679	0.2381	0.0135	0	0	0	0	0.4762	0.027	0	5.6803	5.68033	NA	NA	5.6803	5.68033	catB7	chloramphenicol acetyltransferase (CAT)	phenicol antibiotic	antibiotic inactivation	Pseudomonas aeruginosa	Pseudomonas fluorescens, Pseudomonas aeruginosa, Acinetobacter baumannii	1	0	0	0	0	0	0	0	0	0	0	0	0	0	0	0	0	0	1	0	0	0	0	0	0	0	0
AML99881_1	ARO_3001327	0.2381	0.0132	0	0	0	0	0.4762	0.0264	0	5.5356	5.53558	NA	NA	5.5356	5.53558	mdtK	multidrug and toxic compound extrusion (MATE) transporter	fluoroquinolone antibiotic	antibiotic efflux	Salmonella enterica	Raoultella planticola, Salmonella enterica, Escherichia coli, Listeria monocytogenes, Citrobacter amalonaticus	0	0	0	1	0	0	0	0	0	0	0	0	0	0	0	0	0	0	0	0	0	0	0	0	0	0	0
CAA63498_1	ARO_3002670	0.2381	0.0109	0	0	0	0	0.4762	0.0218	0	4.576	4.57604	NA	NA	4.576	4.57604	cat	chloramphenicol acetyltransferase (CAT)	phenicol antibiotic	antibiotic inactivation	NA	NA	1	0	0	0	0	0	0	0	0	1	0	0	0	0	0	0	0	0	0	0	0	0	0	0	0	0	0
AAB23649_1	ARO_3002670	0.2381	0.0093	0	0.4762	0.0186	0	0	0	0	3.902	3.90198	3.902	3.90198	NA	NA	cat	chloramphenicol acetyltransferase (CAT)	phenicol antibiotic	antibiotic inactivation	NA	NA	0	0	0	1	0	0	0	0	0	0	0	0	0	0	0	0	0	0	1	0	0	0	0	0	0	0	0
BAO21229_1	ARO_3003199	0.2381	0.0063	0	0	0	0	0.4762	0.0127	0	2.6634	2.66342	NA	NA	2.6634	2.66342	AAC(6)-Iak	AAC(6)	aminoglycoside antibiotic	antibiotic inactivation	Stenotrophomonas maltophilia	Stenotrophomonas maltophilia	1	0	0	0	0	0	0	0	0	0	1	0	1	0	0	0	0	0	0	0	0	0	0	0	0	0	0
AAW66497_1	ARO_3000566	0.2381	0.0046	0	0	0	0	0.4762	0.0092	0	1.9418	1.9418	NA	NA	1.9418	1.9418	tet(39)	major facilitator superfamily (MFS) antibiotic efflux pump	tetracycline antibiotic	antibiotic efflux	Acinetobacter nosocomialis, Acinetobacter baumannii, Klebsiella oxytoca	Klebsiella oxytoca, Acinetobacter nosocomialis, Escherichia coli, Acinetobacter baumannii, Klebsiella pneumoniae	0	1	0	0	0	0	0	0	1	1	1	1	1	1	1	0	1	1	1	1	0	1	0	0	0	0	0
ABA71730_1	ARO_3002965	0.2381	0.0046	0	0.4762	0.0092	0	0	0	0	1.9342	1.93416	1.9342	1.93416	NA	NA	vanWG	vanW;glycopeptide resistance gene cluster	glycopeptide antibiotic	antibiotic target alteration	Clostridioides difficile, Streptococcus agalactiae, Streptococcus anginosus	Streptococcus anginosus, Enterococcus faecium, Clostridioides difficile, Streptococcus agalactiae	0	0	0	1	0	0	0	0	0	0	0	0	0	0	0	0	0	0	0	0	0	1	0	0	0	0	0
NP_251184_1	ARO_3000804	0.2381	0.0041	0	0	0	0	0.4762	0.0082	0	1.7213	1.72131	NA	NA	1.7213	1.72131	MexF	resistance-nodulation-cell division (RND) antibiotic efflux pump	fluoroquinolone antibiotic;diaminopyrimidine antibiotic;phenicol antibiotic	antibiotic efflux	Pseudomonas aeruginosa	Acinetobacter baumannii, Enterobacter hormaechei, Stenotrophomonas maltophilia, Acinetobacter nosocomialis, Pseudomonas aeruginosa, Klebsiella pneumoniae, Escherichia coli	1	0	0	0	0	0	0	0	0	1	0	0	0	0	0	0	0	0	0	0	0	0	0	0	0	0	0
AAZ42322_1	ARO_3003836	0.2381	0.004	0	0.4762	0.008	0	0	0	0	1.6725	1.67252	1.6725	1.67252	NA	NA	qacH	small multidrug resistance (SMR) antibiotic efflux pump	fluoroquinolone antibiotic	antibiotic efflux	Pseudomonas aeruginosa	Escherichia coli, Klebsiella pneumoniae, Pseudomonas aeruginosa, Klebsiella aerogenes, Proteus mirabilis, Serratia marcescens, Klebsiella oxytoca, Shigella sonnei, Burkholderia cepacia, Enterobacter cloacae, Citrobacter freundii, Morganella morganii, Acinetobacter nosocomialis, Enterobacter hormaechei, Burkholderia cenocepacia, Yersinia enterocolitica, Salmonella enterica	0	0	0	1	0	0	0	0	0	0	0	0	0	0	0	0	0	0	0	0	0	0	0	0	0	0	0
AAG07064_1	ARO_3003693	0.2381	0.0035	0	0	0	0	0.4762	0.007	0	1.4754	1.47541	NA	NA	1.4754	1.47541	mexK	resistance-nodulation-cell division (RND) antibiotic efflux pump	macrolide antibiotic;tetracycline antibiotic;triclosan	antibiotic efflux	Pseudomonas aeruginosa, Pseudomonas fluorescens	Stenotrophomonas maltophilia, Vibrio vulnificus, Moraxella catarrhalis, Acinetobacter baumannii, Klebsiella pneumoniae, Pseudomonas aeruginosa, Pseudomonas fluorescens	0	0	0	1	0	0	0	0	1	0	0	0	0	0	0	0	0	0	0	0	0	1	0	0	0	0	0
ACG70184_1	ARO_3002788	0.2381	0.0033	0	0.4762	0.0065	0	0	0	0	1.3729	1.37287	1.3729	1.37287	NA	NA	QnrD1	quinolone resistance protein (qnr)	fluoroquinolone antibiotic	antibiotic target protection	Serratia marcescens, Vibrio parahaemolyticus, Enterobacter hormaechei, Providencia stuartii, Providencia rettgeri, Proteus vulgaris, Morganella morganii, Vibrio cholerae, Proteus mirabilis, Klebsiella pneumoniae, Escherichia coli, Salmonella enterica	Vibrio parahaemolyticus, Enterobacter hormaechei, Stenotrophomonas maltophilia, Mycobacterium tuberculosis, Providencia stuartii, Providencia rettgeri, Proteus vulgaris, Morganella morganii, Vibrio cholerae, Serratia marcescens, Proteus mirabilis, Pseudomonas aeruginosa, Klebsiella pneumoniae, Escherichia coli, Salmonella enterica	1	0	0	0	0	0	0	0	0	0	1	0	0	0	0	0	1	1	0	0	0	0	0	0	0	0	0
AAD12753_1	ARO_3000177	0.2381	0.0031	0	0.4762	0.0062	0	0	0	0	1.3061	1.30609	1.3061	1.30609	NA	NA	tet(J)	major facilitator superfamily (MFS) antibiotic efflux pump	tetracycline antibiotic	antibiotic efflux	NA	Proteus mirabilis, Acinetobacter nosocomialis, Enterobacter hormaechei	0	0	0	1	0	0	0	0	0	0	1	1	1	0	0	0	1	1	0	0	0	0	0	0	0	0	0
AAQ76277_1	ARO_3001796	0.2381	0.003	0	0	0	0	0.4762	0.0059	0	1.2393	1.23934	NA	NA	1.2393	1.23934	OXA-50	OXA beta-lactamase	cephalosporin;penam	antibiotic inactivation	Pseudomonas aeruginosa, Pseudomonas fluorescens	Pseudomonas fluorescens, Escherichia coli, Pseudomonas aeruginosa, Vibrio vulnificus	1	0	0	0	0	0	0	0	0	0	0	0	0	0	1	0	0	0	0	0	0	0	0	0	0	0	0
BAE06007_1	ARO_3003698	0.2381	0.003	0	0	0	0	0.4762	0.0061	0	1.2787	1.27869	NA	NA	1.2787	1.27869	mexP	resistance-nodulation-cell division (RND) antibiotic efflux pump	macrolide antibiotic;carbapenem;tetracycline antibiotic;acridine dye;diaminopyrimidine antibiotic;phenicol antibiotic	antibiotic efflux	Pseudomonas fluorescens, Pseudomonas aeruginosa	Pseudomonas aeruginosa, Escherichia coli, Pseudomonas fluorescens, Acinetobacter baumannii	1	0	0	0	0	0	0	0	0	1	0	0	0	0	0	0	0	0	0	0	0	0	0	0	0	0	0
AAG16656_1	ARO_3002705	0.2381	0.0029	0	0.4762	0.0058	0	0	0	0	1.2155	1.21554	1.2155	1.21554	NA	NA	floR	major facilitator superfamily (MFS) antibiotic efflux pump	phenicol antibiotic	antibiotic efflux	Klebsiella pneumoniae, Escherichia coli, Salmonella enterica	Salmonella enterica, Raoultella planticola, Vibrio parahaemolyticus, Enterobacter hormaechei, Stenotrophomonas maltophilia, Acinetobacter nosocomialis, Acinetobacter lwoffii, Providencia stuartii, Providencia rettgeri, Proteus vulgaris, Acinetobacter haemolyticus, Citrobacter amalonaticus, Morganella morganii, Citrobacter freundii, Enterobacter cloacae, Shigella flexneri, Pseudomonas stutzeri, Sh…	1	0	0	0	0	0	0	0	0	0	0	0	0	0	1	0	0	0	0	0	0	0	0	0	0	0	0
NP_251185_1	ARO_3000805	0.2381	0.0026	0	0	0	0	0.4762	0.0051	0	1.0736	1.07356	NA	NA	1.0736	1.07356	OprN	resistance-nodulation-cell division (RND) antibiotic efflux pump	fluoroquinolone antibiotic;diaminopyrimidine antibiotic;phenicol antibiotic	antibiotic efflux	Pseudomonas aeruginosa	Pseudomonas aeruginosa, Stenotrophomonas maltophilia, Acinetobacter baumannii, Pseudomonas fluorescens	1	0	0	0	0	0	0	0	0	0	1	0	1	0	0	0	0	0	0	0	0	0	0	0	0	0	0
BAA34300_1	ARO_3003033	0.2381	0.0023	0	0	0	0	0.4762	0.0047	0	0.9836	0.983607	NA	NA	0.9836	0.983607	mexY	resistance-nodulation-cell division (RND) antibiotic efflux pump	macrolide antibiotic;fluoroquinolone antibiotic;aminoglycoside antibiotic;carbapenem;cephalosporin;cephamycin;penam;tetracycline antibiotic;acridine dye;phenicol antibiotic	antibiotic efflux	NA	Vibrio vulnificus, Acinetobacter baumannii, Escherichia coli, Klebsiella pneumoniae, Pseudomonas aeruginosa, Enterobacter cloacae, Achromobacter xylosoxidans, Stenotrophomonas maltophilia	0	0	0	1	0	0	0	0	0	0	0	0	0	0	0	0	0	0	0	0	0	0	0	0	1	0	0
NP_248848_1	ARO_3003681	0.2381	0.0023	0	0	0	0	0.4762	0.0047	0	0.9836	0.983607	NA	NA	0.9836	0.983607	TriC	resistance-nodulation-cell division (RND) antibiotic efflux pump	triclosan	antibiotic efflux	Pseudomonas aeruginosa	Klebsiella pneumoniae, Pseudomonas aeruginosa, Klebsiella oxytoca, Pseudomonas fluorescens, Stenotrophomonas maltophilia, Enterobacter hormaechei, Vibrio vulnificus, Acinetobacter baumannii	0	1	0	0	0	0	0	0	0	0	0	0	0	1	0	0	0	0	0	0	0	0	0	0	0	0	0
BAA12910_1	ARO_3000318	0.2381	0.0022	0	0.4762	0.0044	0	0	0	0	0.9283	0.928277	0.9283	0.928277	NA	NA	mphB	macrolide phosphotransferase (MPH)	macrolide antibiotic	antibiotic inactivation	NA	Shigella flexneri, Salmonella enterica, Escherichia coli, Klebsiella pneumoniae, Shigella sonnei, Shigella dysenteriae	1	0	0	0	0	0	0	0	0	1	0	0	0	0	0	0	0	0	0	0	0	0	0	0	0	0	0
NP_252895_1	ARO_3000807	0.2381	0.0022	0	0	0	0	0.4762	0.0044	0	0.9256	0.925612	NA	NA	0.9256	0.925612	mexH	resistance-nodulation-cell division (RND) antibiotic efflux pump	fluoroquinolone antibiotic;tetracycline antibiotic;acridine dye	antibiotic efflux	Pseudomonas fluorescens, Pseudomonas aeruginosa	Moraxella catarrhalis, Vibrio vulnificus, Stenotrophomonas maltophilia, Pseudomonas fluorescens, Klebsiella aerogenes, Pseudomonas aeruginosa, Acinetobacter baumannii	0	1	0	0	0	0	0	0	0	0	0	0	0	1	0	0	0	0	0	0	0	0	0	0	0	0	0
NP_251215_1	ARO_3004072	0.2381	0.0021	0	0	0	0	0.4762	0.0042	0	0.8728	0.872778	NA	NA	0.8728	0.872778	OpmB	resistance-nodulation-cell division (RND) antibiotic efflux pump	macrolide antibiotic;monobactam;tetracycline antibiotic;aminocoumarin antibiotic	antibiotic efflux	Pseudomonas aeruginosa	Pseudomonas fluorescens, Escherichia coli, Pseudomonas aeruginosa, Stenotrophomonas maltophilia, Enterobacter hormaechei, Vibrio vulnificus	1	0	0	0	0	0	0	0	0	0	1	0	1	0	0	0	0	0	0	0	0	0	0	0	0	0	0
NP_251216_1	ARO_3004075	0.2381	0.0021	0	0	0	0	0.4762	0.0042	0	0.8852	0.885247	NA	NA	0.8852	0.885247	MuxC	resistance-nodulation-cell division (RND) antibiotic efflux pump	macrolide antibiotic;monobactam;tetracycline antibiotic;aminocoumarin antibiotic	antibiotic efflux	Pseudomonas aeruginosa	Stenotrophomonas maltophilia, Providencia stuartii, Pseudomonas fluorescens, Pseudomonas aeruginosa, Acinetobacter baumannii, Enterobacter hormaechei	0	0	0	1	0	0	0	0	0	0	0	0	0	0	0	0	0	0	0	0	0	0	0	0	1	0	1
NP_253005_1	ARO_3004069	0.2381	0.002	0	0	0	0	0.4762	0.004	0	0.832	0.831968	NA	NA	0.832	0.831968	MvaT	resistance-nodulation-cell division (RND) antibiotic efflux pump	fluoroquinolone antibiotic;diaminopyrimidine antibiotic;phenicol antibiotic	antibiotic efflux	NA	NA	1	0	0	0	0	0	0	0	0	0	0	0	0	0	0	0	0	0	0	0	0	0	0	0	0	0	0
NP_253654_1	ARO_3003685	0.2381	0.002	0	0	0	0	0.4762	0.0041	0	0.8544	0.854397	NA	NA	0.8544	0.854397	Pseudomonas aeruginosa parE conferring resistance to fluoroquinolones	fluoroquinolone resistant parE	fluoroquinolone antibiotic	antibiotic target alteration	NA	Pseudomonas aeruginosa	1	0	0	0	0	0	0	0	0	1	0	0	0	0	0	0	0	0	0	0	0	0	0	0	0	0	0
BAE06009_1	ARO_3003700	0.2381	0.0019	0	0	0	0	0.4762	0.0039	0	0.8154	0.815359	NA	NA	0.8154	0.815359	opmE	resistance-nodulation-cell division (RND) antibiotic efflux pump	macrolide antibiotic;carbapenem;tetracycline antibiotic;acridine dye;diaminopyrimidine antibiotic;phenicol antibiotic	antibiotic efflux	Pseudomonas aeruginosa	Pseudomonas fluorescens, Vibrio vulnificus, Acinetobacter baumannii, Klebsiella pneumoniae, Pseudomonas aeruginosa	1	0	0	0	0	0	0	0	0	1	0	0	0	0	0	0	0	0	0	0	0	0	0	0	0	0	0
YP_001715981_1	ARO_3000172	0.2381	0.0019	0	0	0	0	0.4762	0.0038	0	0.7883	0.788285	NA	NA	0.7883	0.788285	FosB	fosfomycin thiol transferase	fosfomycin	antibiotic inactivation	NA	Bacillus anthracis	0	1	0	0	0	0	0	0	0	0	0	0	0	0	0	0	0	0	0	0	0	0	0	0	0	0	0
AGN74946	ARO_3003749	0.2381	0.0018	0	0	0	0	0.4762	0.0037	0	0.7679	0.767862	NA	NA	0.7679	0.767862	salA	ATP-binding cassette (ABC) antibiotic efflux pump	lincosamide antibiotic;streptogramin antibiotic;pleuromutilin antibiotic	antibiotic efflux	NA	Staphylococcus aureus	0	1	0	0	0	0	0	0	0	1	0	0	0	0	0	0	0	0	0	0	0	1	0	0	0	0	0
NP_252367_1	ARO_3003692	0.2381	0.0017	0	0	0	0	0.4762	0.0034	0	0.7193	0.719317	NA	NA	0.7193	0.719317	mexJ	resistance-nodulation-cell division (RND) antibiotic efflux pump	macrolide antibiotic;tetracycline antibiotic;triclosan	antibiotic efflux	Pseudomonas aeruginosa	Klebsiella pneumoniae, Pseudomonas aeruginosa, Klebsiella oxytoca, Pseudomonas fluorescens, Stenotrophomonas maltophilia, Acinetobacter baumannii	0	1	0	0	0	0	0	0	0	0	0	0	1	0	0	0	0	0	0	0	0	0	0	0	0	0	0
AAB41956_1	ARO_3000800	0.2381	0.0016	0	0	0	0	0.4762	0.0032	0	0.6764	0.676434	NA	NA	0.6764	0.676434	MexC	resistance-nodulation-cell division (RND) antibiotic efflux pump	macrolide antibiotic;fluoroquinolone antibiotic;aminoglycoside antibiotic;cephalosporin;penam;tetracycline antibiotic;aminocoumarin antibiotic;diaminopyrimidine antibiotic;phenicol antibiotic	antibiotic efflux	Pseudomonas aeruginosa	Stenotrophomonas maltophilia, Pseudomonas aeruginosa, Pseudomonas fluorescens, Acinetobacter baumannii, Klebsiella pneumoniae	0	1	0	0	0	0	0	0	1	1	0	0	0	0	0	0	0	0	0	0	0	0	0	0	0	0	0
AAB53259_1	ARO_3002671	0.2381	0.0016	0	0	0	0	0.4762	0.0032	0	0.6637	0.663678	NA	NA	0.6637	0.663678	cat-TC	chloramphenicol acetyltransferase (CAT)	phenicol antibiotic	antibiotic inactivation	NA	Staphylococcus aureus, Salmonella enterica, Escherichia coli, Klebsiella pneumoniae, Enterococcus faecium, Serratia marcescens	1	0	0	0	0	0	0	0	0	1	0	0	0	0	0	0	0	0	0	0	0	0	0	0	0	0	0
ACF17980_1	ARO_3002616	0.2381	0.0016	0	0	0	0	0.4762	0.0033	0	0.6865	0.686458	NA	NA	0.6865	0.686458	aadA16	ANT(3)	aminoglycoside antibiotic	antibiotic inactivation	NA	Salmonella enterica, Escherichia coli, Klebsiella pneumoniae, Pseudomonas aeruginosa, Klebsiella aerogenes, Serratia marcescens, Klebsiella oxytoca, Vibrio cholerae, Shigella flexneri, Enterobacter cloacae, Citrobacter freundii, Enterobacter asburiae, Citrobacter koseri, Enterobacter hormaechei, Raoultella planticola, Vibrio parahaemolyticus, Acinetobacter baumannii	1	0	0	0	0	0	0	0	0	1	0	0	0	0	0	0	0	0	0	0	0	0	0	0	0	0	0
ACQ82810_1	ARO_3002502	0.2381	0.0016	0	0	0	0	0.4762	0.0033	0	0.6841	0.684112	NA	NA	0.6841	0.684112	PDC-5	PDC beta-lactamase	monobactam;carbapenem;cephalosporin	antibiotic inactivation	Pseudomonas fluorescens, Pseudomonas aeruginosa	Pseudomonas aeruginosa, Pseudomonas fluorescens	1	0	0	0	0	0	0	0	0	1	0	0	0	0	0	0	0	0	0	0	0	0	0	0	0	0	0
NP_248847_1	ARO_3003680	0.2381	0.0016	0	0	0	0	0.4762	0.0032	0	0.6736	0.673557	NA	NA	0.6736	0.673557	TriB	resistance-nodulation-cell division (RND) antibiotic efflux pump	triclosan	antibiotic efflux	Pseudomonas aeruginosa, Pseudomonas fluorescens	Pseudomonas aeruginosa, Serratia marcescens, Pseudomonas fluorescens, Stenotrophomonas maltophilia, Escherichia coli	1	0	0	0	0	0	0	0	0	0	0	0	0	0	0	0	0	0	0	0	0	0	0	0	0	0	0
AAC64366_1	ARO_3002847	0.2381	0.0014	0	0	0	0	0.4762	0.0027	0	0.572	0.572048	NA	NA	0.572	0.572048	arr-2	rifampin ADP-ribosyltransferase (Arr)	rifamycin antibiotic	antibiotic inactivation	Citrobacter freundii, Providencia rettgeri, Providencia stuartii, Pseudomonas aeruginosa, Acinetobacter nosocomialis, Enterobacter hormaechei, Klebsiella oxytoca, Proteus mirabilis, Acinetobacter baumannii, Vibrio cholerae, Salmonella enterica, Escherichia coli, Klebsiella pneumoniae, Pseudomonas stutzeri, Enterobacter cloacae	Enterobacter cloacae, Klebsiella pneumoniae, Citrobacter freundii, Providencia rettgeri, Providencia stuartii, Pseudomonas aeruginosa, Acinetobacter nosocomialis, Enterobacter hormaechei, Proteus mirabilis, Klebsiella oxytoca, Acinetobacter baumannii, Salmonella enterica, Escherichia coli, Vibrio cholerae, Pseudomonas stutzeri	0	0	0	1	0	0	0	0	0	0	0	0	0	0	0	0	0	0	1	0	0	0	0	0	0	0	0
AIN56719_1	ARO_3002496	0.2381	0.0014	0	0	0	0	0.4762	0.0028	0	0.592	0.592039	NA	NA	0.592	0.592039	OXA-418	OXA beta-lactamase	cephalosporin;penam	antibiotic inactivation	NA	NA	0	1	0	0	0	0	0	0	1	0	0	0	0	0	0	0	0	0	0	0	0	0	0	0	0	0	0
NP_252896_1	ARO_3000808	0.2381	0.0014	0	0	0	0	0.4762	0.0029	0	0.6075	0.607522	NA	NA	0.6075	0.607522	mexI	resistance-nodulation-cell division (RND) antibiotic efflux pump	fluoroquinolone antibiotic;tetracycline antibiotic;acridine dye	antibiotic efflux	Pseudomonas aeruginosa	Acinetobacter baumannii, Klebsiella pneumoniae, Pseudomonas aeruginosa, Pseudomonas fluorescens, Mycobacterium tuberculosis, Vibrio vulnificus, Stenotrophomonas maltophilia	1	0	0	0	0	0	0	0	0	0	1	1	1	0	0	0	1	0	0	0	0	0	0	0	0	0	0
AEG74319_1	ARO_3002794	0.2381	0.0013	0	0	0	0	0.4762	0.0027	0	0.5634	0.563395	NA	NA	0.5634	0.563395	QnrS5	quinolone resistance protein (qnr)	fluoroquinolone antibiotic	antibiotic target protection	NA	Klebsiella pneumoniae, Vibrio parahaemolyticus	0	0	0	1	0	0	0	0	0	0	0	0	0	0	0	0	0	0	0	0	0	0	0	0	0	0	0
NP_250710_1	ARO_3003709	0.2381	0.0013	0	0	0	0	0.4762	0.0027	0	0.5621	0.562061	NA	NA	0.5621	0.562061	mexZ	resistance-nodulation-cell division (RND) antibiotic efflux pump	macrolide antibiotic;fluoroquinolone antibiotic;aminoglycoside antibiotic;carbapenem;cephalosporin;cephamycin;penam;tetracycline antibiotic;acridine dye;phenicol antibiotic	antibiotic efflux	NA	Pseudomonas aeruginosa, Escherichia coli, Stenotrophomonas maltophilia	1	0	0	0	0	0	0	0	0	1	0	0	0	0	0	0	0	0	0	0	0	0	0	0	0	0	0
NP_251182_1	ARO_3000814	0.2381	0.0013	0	0	0	0	0.4762	0.0026	0	0.5364	0.536426	NA	NA	0.5364	0.536426	MexT	resistance-nodulation-cell division (RND) antibiotic efflux pump	fluoroquinolone antibiotic;diaminopyrimidine antibiotic;phenicol antibiotic	antibiotic efflux	NA	Pseudomonas fluorescens, Pseudomonas aeruginosa, Stenotrophomonas maltophilia	1	0	0	0	0	0	0	0	0	0	0	0	1	0	0	0	0	0	0	0	0	0	0	0	0	0	0
NP_251183_1	ARO_3000803	0.2381	0.0013	0	0	0	0	0.4762	0.0026	0	0.5436	0.543572	NA	NA	0.5436	0.543572	MexE	resistance-nodulation-cell division (RND) antibiotic efflux pump	fluoroquinolone antibiotic;diaminopyrimidine antibiotic;phenicol antibiotic	antibiotic efflux	Pseudomonas fluorescens, Pseudomonas aeruginosa	Pseudomonas fluorescens, Pseudomonas aeruginosa, Acinetobacter baumannii	1	0	0	0	0	0	0	0	0	0	0	0	0	0	1	0	0	0	0	0	0	0	0	0	0	0	0
NP_251218_1	ARO_3004073	0.2381	0.0012	0	0	0	0	0.4762	0.0023	0	0.4918	0.491804	NA	NA	0.4918	0.491804	MuxA	resistance-nodulation-cell division (RND) antibiotic efflux pump	macrolide antibiotic;monobactam;tetracycline antibiotic;aminocoumarin antibiotic	antibiotic efflux	Pseudomonas aeruginosa	Pseudomonas fluorescens, Serratia marcescens, Acinetobacter baumannii, Escherichia coli, Pseudomonas aeruginosa	1	0	0	0	0	0	0	0	0	1	0	0	0	0	0	0	0	0	0	0	0	0	0	0	0	0	0
NP_253677_1	ARO_3004038	0.2381	0.0012	0	0	0	0	0.4762	0.0023	0	0.4918	0.491804	NA	NA	0.4918	0.491804	Pseudomonas aeruginosa emrE	small multidrug resistance (SMR) antibiotic efflux pump	aminoglycoside antibiotic	antibiotic efflux	Pseudomonas aeruginosa, Pseudomonas fluorescens	Pseudomonas fluorescens, Acinetobacter baumannii, Pseudomonas aeruginosa, Neisseria meningitidis, Stenotrophomonas maltophilia	0	0	0	0	0	1	0	0	0	0	0	0	0	0	0	0	0	0	0	0	0	0	0	0	0	0	0
AAB41957_1	ARO_3000801	0.2381	0.0011	0	0	0	0	0.4762	0.0022	0	0.4694	0.469449	NA	NA	0.4694	0.469449	MexD	resistance-nodulation-cell division (RND) antibiotic efflux pump	macrolide antibiotic;fluoroquinolone antibiotic;aminoglycoside antibiotic;cephalosporin;penam;tetracycline antibiotic;aminocoumarin antibiotic;diaminopyrimidine antibiotic;phenicol antibiotic	antibiotic efflux	NA	Acinetobacter baumannii, Escherichia coli, Klebsiella pneumoniae, Pseudomonas aeruginosa, Serratia marcescens, Pseudomonas fluorescens, Stenotrophomonas maltophilia	1	0	0	0	0	0	0	0	0	0	0	0	0	0	0	0	0	0	0	0	0	0	0	0	1	0	0
NP_249118_1	ARO_3000379	0.2381	0.001	0	0	0	0	0.4762	0.002	0	0.4303	0.430328	NA	NA	0.4303	0.430328	OprM	resistance-nodulation-cell division (RND) antibiotic efflux pump	macrolide antibiotic;fluoroquinolone antibiotic;monobactam;aminoglycoside antibiotic;carbapenem;cephalosporin;cephamycin;penam;tetracycline antibiotic;peptide antibiotic;acridine dye;aminocoumarin antibiotic;diaminopyrimidine antibiotic;sulfonamide antibiotic;phenicol antibiotic;penem	antibiotic efflux	Pseudomonas aeruginosa, Pseudomonas fluorescens	Pseudomonas fluorescens, Pseudomonas aeruginosa, Klebsiella pneumoniae, Stenotrophomonas maltophilia, Acinetobacter baumannii	1	0	0	0	0	0	0	0	0	1	0	0	0	0	0	0	0	0	0	0	0	0	0	0	0	0	0
NP_252244	ARO_3002985	0.2381	0.001	0	0	0	0	0.4762	0.002	0	0.4274	0.42736	NA	NA	0.4274	0.42736	arnA	pmr phosphoethanolamine transferase	peptide antibiotic	antibiotic target alteration	Pseudomonas aeruginosa	Stenotrophomonas maltophilia, Acinetobacter baumannii, Staphylococcus aureus, Pseudomonas aeruginosa, Pseudomonas fluorescens, Vibrio vulnificus	1	0	0	0	0	0	0	0	0	0	1	0	0	0	0	0	0	0	0	0	0	0	0	0	0	0	0
NP_252897_1	ARO_3000809	0.2381	0.001	0	0	0	0	0.4762	0.002	0	0.4303	0.430328	NA	NA	0.4303	0.430328	opmD	resistance-nodulation-cell division (RND) antibiotic efflux pump	fluoroquinolone antibiotic;tetracycline antibiotic;acridine dye	antibiotic efflux	Pseudomonas aeruginosa, Pseudomonas fluorescens	Acinetobacter baumannii, Pseudomonas aeruginosa, Pseudomonas fluorescens, Mycobacterium tuberculosis, Citrobacter youngae, Stenotrophomonas maltophilia	1	0	0	0	0	0	0	0	0	0	1	0	1	0	0	0	1	1	0	0	0	0	0	0	0	0	0
NP_252264_1	ARO_3000819	0.2381	0.0009	0	0	0	0	0.4762	0.0017	0	0.3603	0.360275	NA	NA	0.3603	0.360275	nalD	resistance-nodulation-cell division (RND) antibiotic efflux pump	macrolide antibiotic;fluoroquinolone antibiotic;monobactam;carbapenem;cephalosporin;cephamycin;penam;tetracycline antibiotic;peptide antibiotic;aminocoumarin antibiotic;diaminopyrimidine antibiotic;sulfonamide antibiotic;phenicol antibiotic;penem	antibiotic efflux	NA	Pseudomonas fluorescens, Pseudomonas aeruginosa, Stenotrophomonas maltophilia	1	0	0	0	0	0	0	0	0	1	0	0	0	0	0	0	0	0	0	0	0	0	0	0	0	0	0
AAA65958_1	ARO_3002955	0.2381	0.0008	0	0.4762	0.0016	0	0	0	0	0.3456	0.34556	0.3456	0.34556	NA	NA	vanYA	vanY;glycopeptide resistance gene cluster	glycopeptide antibiotic	antibiotic target alteration	Enterococcus faecium, Enterococcus faecalis, Klebsiella pneumoniae, Staphylococcus aureus	Mycobacterium tuberculosis, Pseudomonas stutzeri, Enterococcus faecium, Enterococcus faecalis, Klebsiella pneumoniae, Escherichia coli, Staphylococcus aureus	0	0	0	1	0	0	0	0	0	0	0	0	0	0	0	0	0	0	0	0	0	0	0	0	1	0	1
AAX14803_1	ARO_3000782	0.2381	0.0007	0	0.4762	0.0014	0	0	0	0	0.2859	0.285894	0.2859	0.285894	NA	NA	adeK	resistance-nodulation-cell division (RND) antibiotic efflux pump	macrolide antibiotic;fluoroquinolone antibiotic;lincosamide antibiotic;carbapenem;cephalosporin;tetracycline antibiotic;rifamycin antibiotic;diaminopyrimidine antibiotic;phenicol antibiotic;penem	antibiotic efflux	Acinetobacter baumannii	Escherichia coli, Acinetobacter baumannii, Staphylococcus aureus, Klebsiella pneumoniae, Pseudomonas aeruginosa, Acinetobacter nosocomialis, Stenotrophomonas maltophilia, Enterobacter hormaechei	0	0	0	1	0	0	0	0	0	0	0	0	0	0	0	0	0	0	0	0	0	1	0	0	0	0	0
NP_250709_1	ARO_3002982	0.2381	0.0007	0	0	0	0	0.4762	0.0014	0	0.2869	0.286885	NA	NA	0.2869	0.286885	amrA	resistance-nodulation-cell division (RND) antibiotic efflux pump	aminoglycoside antibiotic	antibiotic efflux	Burkholderia pseudomallei	Burkholderia cepacia, Burkholderia cenocepacia, Burkholderia pseudomallei	0	0	1	0	0	0	0	0	0	0	0	0	0	1	0	0	0	0	0	0	0	0	0	0	0	0	0
AAC41449_1	ARO_3001398	0.2381	0.0005	0	0	0	0	0.4762	0.0011	0	0.2244	0.224352	NA	NA	0.2244	0.224352	OXA-3	OXA beta-lactamase	cephalosporin;penam	antibiotic inactivation	NA	NA	0	1	0	0	0	0	0	0	0	0	0	0	0	0	0	0	0	0	0	0	0	0	0	0	1	0	0
AGI04227_1	ARO_3003687	0.2381	0.0005	0	0	0	0	0.4762	0.001	0	0.2063	0.206317	NA	NA	0.2063	0.206317	APH(3)-VI	APH(3)	aminoglycoside antibiotic	antibiotic inactivation	Enterobacter hormaechei, Acinetobacter baumannii, Salmonella enterica, Escherichia coli, Klebsiella pneumoniae, Pseudomonas aeruginosa, Proteus mirabilis, Citrobacter freundii, Morganella morganii, Citrobacter amalonaticus, Acinetobacter haemolyticus, Providencia rettgeri, Providencia stuartii, Acinetobacter lwoffii, Acinetobacter nosocomialis	Vibrio parahaemolyticus, Enterobacter hormaechei, Acinetobacter baumannii, Salmonella enterica, Escherichia coli, Klebsiella pneumoniae, Pseudomonas aeruginosa, Klebsiella aerogenes, Proteus mirabilis, Serratia marcescens, Citrobacter freundii, Morganella morganii, Citrobacter amalonaticus, Acinetobacter haemolyticus, Providencia rettgeri, Providencia stuartii, Acinetobacter lwoffii, Acinetobacte…	0	1	0	0	0	0	0	1	0	0	0	0	0	0	0	0	0	0	0	0	0	1	0	0	0	0	0
AAB05622_1	ARO_3002921	0.2381	0.0004	0	0.4762	0.0007	0	0	0	0	0.1512	0.151219	0.1512	0.151219	NA	NA	vanRB	glycopeptide resistance gene cluster;vanR	glycopeptide antibiotic	antibiotic target alteration	Enterococcus faecalis, Enterococcus faecium	Enterococcus faecium, Escherichia coli, Enterococcus faecalis	0	1	0	0	0	0	0	0	0	0	0	0	1	0	0	0	0	0	0	0	0	1	0	0	0	0	0
AAD03491_1	ARO_3002562	0.2381	0.0004	0	0	0	0	0.4762	0.0009	0	0.1823	0.182296	NA	NA	0.1823	0.182296	AAC(6)-Is	AAC(6)	aminoglycoside antibiotic	antibiotic inactivation	NA	NA	0	1	0	0	0	0	0	0	0	0	0	0	0	1	0	0	0	0	0	0	0	0	0	0	0	0	0
BAE06005_1	ARO_3003704	0.2381	0.0004	0	0	0	0	0.4762	0.0008	0	0.1717	0.171654	NA	NA	0.1717	0.171654	mexM	resistance-nodulation-cell division (RND) antibiotic efflux pump	phenicol antibiotic	antibiotic efflux	Pseudomonas aeruginosa	Stenotrophomonas maltophilia, Pseudomonas fluorescens, Pseudomonas aeruginosa	0	0	0	1	0	0	0	0	0	0	0	0	0	0	0	0	0	0	0	0	0	0	0	0	0	0	0
NP_249116_1	ARO_3000377	0.2381	0.0004	0	0	0	0	0.4762	0.0007	0	0.1549	0.154918	NA	NA	0.1549	0.154918	MexA	resistance-nodulation-cell division (RND) antibiotic efflux pump	macrolide antibiotic;fluoroquinolone antibiotic;monobactam;carbapenem;cephalosporin;cephamycin;penam;tetracycline antibiotic;peptide antibiotic;aminocoumarin antibiotic;diaminopyrimidine antibiotic;sulfonamide antibiotic;phenicol antibiotic;penem	antibiotic efflux	Pseudomonas fluorescens, Pseudomonas aeruginosa	Acinetobacter baumannii, Staphylococcus aureus, Klebsiella pneumoniae, Pseudomonas aeruginosa, Klebsiella aerogenes, Klebsiella oxytoca, Pseudomonas fluorescens, Acinetobacter nosocomialis, Enterobacter hormaechei	1	0	0	0	0	0	0	0	0	1	0	0	0	0	0	0	0	0	0	0	0	0	0	0	0	0	0
CAD12227_1	ARO_3000478	0.2381	0.0003	0	0.4762	0.0005	0	0	0	0	0.1086	0.108635	0.1086	0.108635	NA	NA	tet(33)	major facilitator superfamily (MFS) antibiotic efflux pump	tetracycline antibiotic	antibiotic efflux	NA	NA	1	0	0	0	0	0	0	0	0	0	1	0	1	0	0	0	0	0	0	0	0	0	0	0	0	0	0
NP_252368_1	ARO_3003710	0.2381	0.0003	0	0	0	0	0.4762	0.0007	0	0.1371	0.137096	NA	NA	0.1371	0.137096	mexL	resistance-nodulation-cell division (RND) antibiotic efflux pump	macrolide antibiotic;tetracycline antibiotic;triclosan	antibiotic efflux	Pseudomonas aeruginosa	Pseudomonas fluorescens, Escherichia coli, Klebsiella pneumoniae, Pseudomonas aeruginosa	0	0	0	1	0	0	0	0	0	0	0	0	0	0	0	0	0	0	0	0	0	0	0	0	1	0	1
AAD03494_1	ARO_3002566	0.2381	0.0002	0	0	0	0	0.4762	0.0004	0	0.0839	0.083856	NA	NA	0.0839	0.083856	AAC(6)-Iv	AAC(6)	aminoglycoside antibiotic	antibiotic inactivation	NA	NA	0	1	0	0	0	0	0	0	0	0	0	0	0	1	0	0	0	0	0	0	0	0	0	0	0	0	0
BAE06006_1	ARO_3003705	0.2381	0.0002	0	0	0	0	0.4762	0.0005	0	0.0987	0.098674	NA	NA	0.0987	0.098674	mexN	resistance-nodulation-cell division (RND) antibiotic efflux pump	phenicol antibiotic	antibiotic efflux	NA	Staphylococcus aureus, Acinetobacter baumannii, Klebsiella pneumoniae, Pseudomonas aeruginosa, Serratia marcescens, Pseudomonas fluorescens, Stenotrophomonas maltophilia, Vibrio vulnificus	0	0	0	1	0	0	0	0	0	0	0	0	0	0	0	0	0	0	0	0	0	0	0	0	0	0	0
CAI99385_1	ARO_3002856	0.2381	0.0001	0	0	0	0	0.4762	0.0001	0	0.0214	0.021406	NA	NA	0.0214	0.021406	dfrA24	trimethoprim resistant dihydrofolate reductase dfr	diaminopyrimidine antibiotic	antibiotic target replacement	NA	Escherichia coli	1	0	0	0	0	0	0	0	0	0	0	0	0	0	0	0	1	0	0	0	0	0	0	0	0	0	0
AAD25063_1	ARO_3000183	0.2381	0	0	0.4762	0.0001	0	0	0	0	0.014	0.013998	0.014	0.013998	NA	NA	tet(Z)	major facilitator superfamily (MFS) antibiotic efflux pump	tetracycline antibiotic	antibiotic efflux	NA	NA	1	0	0	0	0	0	0	0	0	0	1	1	0	0	0	0	0	1	0	0	0	0	0	0	0	0	0
AAA03550_1	ARO_3002523	0	0	0	0	0	0	0	0	0	NA	NA	NA	NA	NA	NA	AAC(2)-Ia	AAC(2)	aminoglycoside antibiotic	antibiotic inactivation	Providencia stuartii	Providencia stuartii	0	0	1	0	0	0	0	0	0	0	0	0	0	1	0	0	0	0	0	0	0	0	0	0	0	0	0
AAA19882_1	ARO_3003562	0	0	0	0	0	0	0	0	0	NA	NA	NA	NA	NA	NA	blaF	blaF family beta-lactamase	penam	antibiotic inactivation	NA	NA	0	0	0	0	0	0	1	0	0	0	0	0	0	0	0	0	0	0	0	1	0	0	0	0	0	0	0
AAA21889_1	ARO_3002554	0	0	0	0	0	0	0	0	0	NA	NA	NA	NA	NA	NA	AAC(6)-Ig	AAC(6)	aminoglycoside antibiotic	antibiotic inactivation	Acinetobacter haemolyticus	Acinetobacter haemolyticus	0	0	1	0	0	0	0	0	0	0	0	0	0	1	0	0	0	0	0	0	0	0	0	0	0	0	0
AAA22277_1	ARO_3003007	0	0	0	0	0	0	0	0	0	NA	NA	NA	NA	NA	NA	bmr	major facilitator superfamily (MFS) antibiotic efflux pump	fluoroquinolone antibiotic;nucleoside antibiotic;acridine dye;phenicol antibiotic	antibiotic efflux	NA	NA	0	0	0	1	0	0	0	0	0	0	0	0	0	0	0	0	0	0	0	0	0	0	0	0	1	0	1
AAA22289_1	ARO_3002672	0	0	0	0	0	0	0	0	0	NA	NA	NA	NA	NA	NA	cat86	chloramphenicol acetyltransferase (CAT)	phenicol antibiotic	antibiotic inactivation	NA	NA	0	0	0	1	0	0	0	0	0	0	0	0	0	0	0	0	0	0	0	0	0	1	0	0	0	0	0
AAA22562_1	ARO_3002878	0	0	0	0	0	0	0	0	0	NA	NA	NA	NA	NA	NA	BcII	Bc beta-lactamase	cephalosporin;penam	antibiotic inactivation	NA	Bacillus anthracis	0	0	0	1	0	0	0	0	0	0	0	0	0	0	0	0	0	0	0	0	0	0	0	0	1	0	1
AAA22597_1	ARO_3000495	0	0	0	0	0	0	0	0	0	NA	NA	NA	NA	NA	NA	ErmD	Erm 23S ribosomal RNA methyltransferase	macrolide antibiotic;lincosamide antibiotic;streptogramin antibiotic	antibiotic target alteration	NA	NA	1	0	0	0	0	0	0	0	0	0	0	0	0	1	0	0	0	0	0	0	0	0	1	0	0	0	0
AAA23215_1	ARO_3002687	0	0	0	0	0	0	0	0	0	NA	NA	NA	NA	NA	NA	catQ	chloramphenicol acetyltransferase (CAT)	phenicol antibiotic	antibiotic inactivation	Streptococcus pyogenes	Streptococcus pyogenes, Streptococcus agalactiae	0	1	0	0	0	0	0	0	0	0	1	1	1	0	0	0	0	0	0	0	0	1	0	0	0	0	0
AAA25334_1	ARO_3002543	0	0	0	0	0	0	0	0	0	NA	NA	NA	NA	NA	NA	AAC(3)-IXa	AAC(3)	aminoglycoside antibiotic	antibiotic inactivation	NA	NA	0	0	0	1	0	0	0	0	0	0	0	0	0	0	0	0	0	0	0	0	1	0	0	0	0	0	0
AAA25550_1	ARO_3003105	0	0	0	0	0	0	0	0	0	NA	NA	NA	NA	NA	NA	dfrA3	trimethoprim resistant dihydrofolate reductase dfr	diaminopyrimidine antibiotic	antibiotic target replacement	NA	NA	1	0	0	0	0	0	0	0	0	1	0	0	0	0	0	0	0	0	0	0	0	0	0	0	0	0	0
AAA25655_1	ARO_3002670	0	0	0	0	0	0	0	0	0	NA	NA	NA	NA	NA	NA	cat	chloramphenicol acetyltransferase (CAT)	phenicol antibiotic	antibiotic inactivation	NA	NA	0	1	0	0	0	0	0	0	0	0	0	0	0	0	0	0	0	0	0	0	0	0	0	0	0	0	0
AAA25680_1	ARO_3002595	0	0	0	0	0	0	0	0	0	NA	NA	NA	NA	NA	NA	AAC(6)-IIb	AAC(6)	aminoglycoside antibiotic	antibiotic inactivation	Pseudomonas aeruginosa	Pseudomonas aeruginosa	0	0	0	1	0	0	0	0	0	0	0	0	0	0	0	0	0	0	0	0	0	0	0	0	0	0	0
AAA25683_1	ARO_3002538	0	0	0	0	0	0	0	0	0	NA	NA	NA	NA	NA	NA	AAC(3)-IIIc	AAC(3)	aminoglycoside antibiotic	antibiotic inactivation	NA	Pseudomonas aeruginosa	0	1	0	0	0	1	0	0	0	0	1	1	1	1	1	0	1	1	0	0	1	1	1	0	0	1	0
AAA25717_1	ARO_3002624	0	0	0	0	0	0	0	0	0	NA	NA	NA	NA	NA	NA	ANT(4)-IIa	ANT(4)	aminoglycoside antibiotic	antibiotic inactivation	NA	NA	0	1	0	0	0	0	0	0	1	0	0	0	0	0	0	0	0	0	0	0	0	0	0	0	0	0	0
AAA26412_1	ARO_3002642	0	0	0	0	0	0	0	0	0	NA	NA	NA	NA	NA	NA	APH(3)-Ib	APH(3)	aminoglycoside antibiotic	antibiotic inactivation	NA	Pseudomonas aeruginosa, Escherichia coli, Klebsiella pneumoniae	0	1	0	0	0	0	0	0	0	0	0	0	0	0	0	0	0	0	0	0	0	1	0	0	0	0	0
AAA26548_1	ARO_3002534	0	0	0	0	0	0	0	0	0	NA	NA	NA	NA	NA	NA	AAC(3)-IIb	AAC(3)	aminoglycoside antibiotic	antibiotic inactivation	Enterobacter asburiae	Salmonella enterica, Escherichia coli, Klebsiella pneumoniae, Serratia marcescens, Enterobacter cloacae, Citrobacter freundii, Enterobacter asburiae, Providencia stuartii, Enterobacter hormaechei, Enterobacter kobei, Klebsiella oxytoca, Pseudomonas aeruginosa, Klebsiella aerogenes	0	0	0	1	0	0	0	0	0	0	0	0	0	0	0	0	0	0	0	0	0	0	0	0	0	0	0
AAA26683_1	ARO_3002840	0	0	0	0	0	0	0	0	0	NA	NA	NA	NA	NA	NA	vatA	streptogramin vat acetyltransferase	streptogramin antibiotic	antibiotic inactivation	NA	Enterococcus faecalis	0	1	0	0	0	0	0	0	0	0	0	0	0	1	0	0	0	0	0	0	0	0	0	0	0	0	0
AAA26685_1	ARO_3002542	0	0	0	0	0	0	0	0	0	NA	NA	NA	NA	NA	NA	AAC(3)-VIIIa	AAC(3)	aminoglycoside antibiotic	antibiotic inactivation	NA	NA	0	1	0	0	0	0	0	0	0	0	0	0	0	0	0	0	0	0	0	0	0	1	0	0	0	0	0
AAA26699_1	ARO_3002649	0	0	0	0	0	0	0	0	0	NA	NA	NA	NA	NA	NA	APH(3)-Va	APH(3)	aminoglycoside antibiotic	antibiotic inactivation	NA	NA	0	1	0	1	0	0	0	0	0	0	1	0	1	1	1	0	0	0	0	0	1	1	1	0	0	1	0
AAA26742_1	ARO_3001304	0	0	0	0	0	0	0	0	0	NA	NA	NA	NA	NA	NA	ErmS	Erm 23S ribosomal RNA methyltransferase	macrolide antibiotic;lincosamide antibiotic;streptogramin antibiotic	antibiotic target alteration	NA	NA	0	1	0	0	0	0	0	0	0	0	1	0	1	1	1	0	0	0	0	0	1	1	1	0	0	1	0
AAA26775_1	ARO_3003564	0	0	0	0	0	0	0	0	0	NA	NA	NA	NA	NA	NA	EXO beta-lactamase	EXO beta-lactamase	penam	antibiotic inactivation	NA	NA	0	0	0	1	0	0	0	0	0	0	0	0	0	0	0	0	0	0	1	0	0	0	0	0	0	0	0
AAA26779_1	ARO_3001303	0	0	0	0	0	0	0	0	0	NA	NA	NA	NA	NA	NA	ErmO	Erm 23S ribosomal RNA methyltransferase	macrolide antibiotic; lincosamide antibiotic; streptogramin antibiotic	antibiotic target alteration	NA	NA	0	0	0	1	0	0	1	0	0	0	0	0	0	0	0	0	0	0	1	0	0	0	0	0	0	1	0
AAA26832_1	ARO_3002827	0	0	0	0	0	0	0	0	0	NA	NA	NA	NA	NA	NA	tlrC	ATP-binding cassette (ABC) antibiotic efflux pump	macrolide antibiotic	antibiotic efflux	NA	NA	1	0	0	0	0	0	0	0	0	0	1	0	0	0	0	0	0	0	0	0	0	0	0	0	0	0	0
AAA50325_1	ARO_3003036	0	0	0	0	0	0	0	0	0	NA	NA	NA	NA	NA	NA	oleB	ATP-binding cassette (ABC) antibiotic efflux pump	macrolide antibiotic	antibiotic efflux	NA	NA	0	1	0	0	0	0	0	1	0	0	0	0	0	0	0	0	0	0	0	0	0	0	0	0	0	0	0
AAA65953_1	ARO_3002919	0	0	0	0	0	0	0	0	0	NA	NA	NA	NA	NA	NA	vanRA	glycopeptide resistance gene cluster;vanR	glycopeptide antibiotic	antibiotic target alteration	Enterococcus faecalis, Enterococcus faecium, Klebsiella pneumoniae, Staphylococcus aureus	Pseudomonas stutzeri, Bacillus anthracis, Enterococcus faecium, Enterococcus faecalis, Klebsiella pneumoniae, Staphylococcus aureus	0	1	0	0	0	0	0	0	0	0	0	0	1	0	0	0	0	0	0	0	0	1	0	0	0	0	0
AAA65954_1	ARO_3002931	0	0	0	0	0	0	0	0	0	NA	NA	NA	NA	NA	NA	vanSA	vanS;glycopeptide resistance gene cluster	glycopeptide antibiotic	antibiotic target alteration	Enterococcus faecium, Enterococcus faecalis	Pseudomonas stutzeri, Enterococcus faecium, Staphylococcus aureus, Escherichia coli, Klebsiella pneumoniae, Enterococcus faecalis	1	0	0	0	0	0	0	0	0	1	0	0	0	0	0	0	0	0	0	0	0	0	0	0	0	0	0
AAA65955_1	ARO_3002942	0	0	0	0	0	0	0	0	0	NA	NA	NA	NA	NA	NA	vanHA	vanH;glycopeptide resistance gene cluster	glycopeptide antibiotic	antibiotic target alteration	Klebsiella pneumoniae, Enterococcus faecalis, Enterococcus faecium, Staphylococcus aureus	Staphylococcus aureus, Escherichia coli, Klebsiella pneumoniae, Enterococcus faecalis, Enterococcus faecium	0	1	0	0	0	0	0	0	0	0	0	0	1	0	0	0	0	0	0	0	0	1	0	0	0	0	0
AAA65956_1	ARO_3000010	0	0	0	0	0	0	0	0	0	NA	NA	NA	NA	NA	NA	vanA	glycopeptide resistance gene cluster;van ligase	glycopeptide antibiotic	antibiotic target alteration	Staphylococcus aureus, Klebsiella pneumoniae, Enterococcus faecalis, Enterococcus faecium	Mycobacterium tuberculosis, Staphylococcus aureus, Klebsiella pneumoniae, Enterococcus faecium, Pseudomonas stutzeri, Enterococcus faecalis	0	1	0	0	0	0	0	1	0	0	0	0	0	0	0	0	0	0	0	0	0	0	0	0	0	0	0
AAA65957_1	ARO_3002949	0	0	0	0	0	0	0	0	0	NA	NA	NA	NA	NA	NA	vanXA	vanX;glycopeptide resistance gene cluster	glycopeptide antibiotic	antibiotic target alteration	Staphylococcus aureus, Klebsiella pneumoniae, Enterococcus faecalis, Enterococcus faecium	Staphylococcus aureus, Klebsiella pneumoniae, Enterococcus faecalis, Enterococcus faecium, Pseudomonas stutzeri, Mycobacterium tuberculosis	0	0	0	1	0	0	0	0	1	0	0	0	0	0	0	0	0	0	0	0	0	0	0	0	0	0	0
AAA65959_1	ARO_3002962	0	0	0	0	0	0	0	0	0	NA	NA	NA	NA	NA	NA	vanZA	vanZ;glycopeptide resistance gene cluster	glycopeptide antibiotic	antibiotic target alteration	Staphylococcus aureus, Enterococcus faecalis, Enterococcus faecium, Klebsiella pneumoniae, Pseudomonas stutzeri	Staphylococcus aureus, Pseudomonas stutzeri, Enterococcus faecium, Enterococcus faecalis, Klebsiella pneumoniae, Escherichia coli	0	1	0	0	0	0	0	0	0	0	0	0	0	0	0	0	0	0	0	0	0	0	0	0	0	0	1
AAA67509_1	ARO_3003554	0	0	0	0	0	0	0	0	0	NA	NA	NA	NA	NA	NA	tcmA	major facilitator superfamily (MFS) antibiotic efflux pump	N/A	antibiotic efflux	NA	NA	0	1	0	0	0	0	0	0	0	0	0	0	1	1	0	0	0	0	0	0	0	1	0	0	0	0	0
AAA71915_1	ARO_3000173	0	0	0	0	0	0	0	0	0	NA	NA	NA	NA	NA	NA	tet(E)	major facilitator superfamily (MFS) antibiotic efflux pump	tetracycline antibiotic	antibiotic efflux	NA	NA	0	1	0	0	0	0	0	0	0	0	1	0	1	1	1	0	0	0	0	0	1	1	1	0	0	1	0
AAA73865_1	ARO_3002674	0	0	0	0	0	0	0	0	0	NA	NA	NA	NA	NA	NA	catB	chloramphenicol acetyltransferase (CAT)	phenicol antibiotic	antibiotic inactivation	NA	NA	0	1	0	0	0	0	0	0	0	0	0	0	0	1	0	0	0	0	0	0	0	0	0	0	0	0	0
AAA74437_1	ARO_3000378	0	0	0	0	0	0	0	0	0	NA	NA	NA	NA	NA	NA	MexB	resistance-nodulation-cell division (RND) antibiotic efflux pump	macrolide antibiotic;fluoroquinolone antibiotic;monobactam;carbapenem;cephalosporin;cephamycin;penam;tetracycline antibiotic;peptide antibiotic;aminocoumarin antibiotic;diaminopyrimidine antibiotic;sulfonamide antibiotic;phenicol antibiotic;penem	antibiotic efflux	NA	Pseudomonas aeruginosa, Neisseria meningitidis, Pseudomonas fluorescens, Acinetobacter nosocomialis, Stenotrophomonas maltophilia, Vibrio vulnificus, Enterobacter hormaechei, Acinetobacter baumannii, Escherichia coli, Klebsiella pneumoniae	1	0	0	0	0	0	0	0	0	0	0	0	0	0	1	0	0	0	0	0	0	0	0	0	0	0	0
AAA83417_1	ARO_3001407	0	0	0	0	0	0	0	0	0	NA	NA	NA	NA	NA	NA	OXA-12	OXA beta-lactamase	cephalosporin;penam	antibiotic inactivation	NA	NA	0	0	0	1	0	0	0	0	0	0	0	0	0	0	0	0	0	0	1	0	0	0	0	0	0	0	0
AAA86871_1	ARO_3002841	0	0	0	0	0	0	0	0	0	NA	NA	NA	NA	NA	NA	vatB	streptogramin vat acetyltransferase	streptogramin antibiotic	antibiotic inactivation	Staphylococcus aureus, Staphylococcus epidermidis	Staphylococcus epidermidis, Staphylococcus aureus	0	1	0	0	0	0	0	1	0	0	0	0	0	0	0	0	0	0	0	0	0	0	0	0	0	0	0
AAA87229_1	ARO_3002558	0	0	0	0	0	0	0	0	0	NA	NA	NA	NA	NA	NA	AAC(6)-Ik	AAC(6)	aminoglycoside antibiotic	antibiotic inactivation	NA	NA	0	1	0	0	0	0	0	1	0	0	0	0	0	0	0	0	0	0	0	0	0	0	0	0	0	0	0
AAA88552_1	ARO_3002541	0	0	0	0	0	0	0	0	0	NA	NA	NA	NA	NA	NA	AAC(3)-VIIa	AAC(3)	aminoglycoside antibiotic	antibiotic inactivation	NA	NA	0	1	0	0	0	0	0	0	0	0	1	1	1	1	1	0	0	0	0	0	1	1	1	0	0	1	0
AAA98298_1	ARO_3002545	0	0	0	0	0	0	0	0	0	NA	NA	NA	NA	NA	NA	AAC(6)-Ia	AAC(6)	aminoglycoside antibiotic	antibiotic inactivation	Escherichia coli, Klebsiella pneumoniae, Enterobacter cloacae, Providencia rettgeri	Pseudomonas aeruginosa, Escherichia coli, Klebsiella pneumoniae, Enterobacter cloacae, Providencia rettgeri, Enterobacter hormaechei	0	1	0	1	0	1	0	0	0	0	1	1	1	1	1	0	1	1	0	0	1	1	1	0	0	1	0
AAA98349_1	ARO_3001307	0	0	0	0	0	0	0	0	0	NA	NA	NA	NA	NA	NA	VgbA	streptogramin vgb lyase	streptogramin antibiotic	antibiotic inactivation	NA	Enterococcus faecalis	0	1	0	0	0	0	0	0	0	0	0	0	1	0	0	0	0	0	0	0	0	1	0	0	0	0	0
AAA98406_1	ARO_3001404	0	0	0	0	0	0	0	0	0	NA	NA	NA	NA	NA	NA	OXA-9	OXA beta-lactamase	cephalosporin;penam	antibiotic inactivation	Raoultella planticola, Enterobacter kobei, Enterobacter hormaechei, Enterobacter asburiae, Citrobacter freundii, Enterobacter cloacae, Vibrio cholerae, Klebsiella oxytoca, Serratia marcescens, Klebsiella aerogenes, Pseudomonas aeruginosa, Klebsiella pneumoniae, Escherichia coli, Salmonella enterica, Acinetobacter baumannii	Acinetobacter baumannii, Raoultella planticola, Enterobacter kobei, Enterobacter hormaechei, Enterobacter asburiae, Citrobacter freundii, Enterobacter cloacae, Vibrio cholerae, Klebsiella oxytoca, Serratia marcescens, Proteus mirabilis, Klebsiella aerogenes, Pseudomonas aeruginosa, Klebsiella pneumoniae, Escherichia coli, Salmonella enterica	0	1	0	0	0	0	0	0	1	0	0	0	0	0	0	0	0	0	0	0	0	0	0	0	0	0	0
AAA99503_1	ARO_3003250	0	0	0	0	0	0	0	0	0	NA	NA	NA	NA	NA	NA	bcrC	undecaprenyl pyrophosphate related proteins	peptide antibiotic	antibiotic target alteration	NA	NA	0	1	0	0	0	0	0	0	1	0	0	0	0	0	0	0	0	0	0	0	0	0	0	0	0	0	0
AAA99504_1	ARO_3002987	0	0	0	0	0	0	0	0	0	NA	NA	NA	NA	NA	NA	bcrA	ATP-binding cassette (ABC) antibiotic efflux pump	peptide antibiotic	antibiotic efflux	NA	NA	0	1	0	0	0	0	0	0	0	0	0	0	0	1	0	0	0	0	0	0	0	0	0	0	0	0	0
AAA99505_1	ARO_3002988	0	0	0	0	0	0	0	0	0	NA	NA	NA	NA	NA	NA	bcrB	ATP-binding cassette (ABC) antibiotic efflux pump	peptide antibiotic	antibiotic efflux	NA	NA	0	1	0	0	0	0	0	0	0	0	0	0	0	0	0	0	0	0	0	0	0	1	0	0	0	0	0
AAB05624_1	ARO_3002956	0	0	0	0	0	0	0	0	0	NA	NA	NA	NA	NA	NA	vanYB	vanY;glycopeptide resistance gene cluster	glycopeptide antibiotic	antibiotic target alteration	Enterococcus faecium, Enterococcus faecalis	Enterococcus faecium, Enterococcus faecalis	0	1	0	0	0	0	0	0	1	0	1	1	1	1	1	0	0	0	0	0	1	1	1	0	0	1	0
AAB05625_1	ARO_3002964	0	0	0	0	0	0	0	0	0	NA	NA	NA	NA	NA	NA	vanWB	vanW;glycopeptide resistance gene cluster	glycopeptide antibiotic	antibiotic target alteration	Enterococcus faecalis, Enterococcus faecium	Enterococcus faecium, Enterococcus faecalis	0	1	0	0	0	0	0	0	0	0	0	0	0	0	0	0	0	0	1	0	0	0	0	0	0	0	0
AAB05626_1	ARO_3002943	0	0	0	0	0	0	0	0	0	NA	NA	NA	NA	NA	NA	vanHB	vanH;glycopeptide resistance gene cluster	glycopeptide antibiotic	antibiotic target alteration	NA	Enterococcus faecium, Enterococcus faecalis	0	1	0	0	0	0	0	1	0	0	0	0	0	0	0	0	0	0	0	0	0	0	0	0	0	0	0
AAB05628_1	ARO_3002950	0	0	0	0	0	0	0	0	0	NA	NA	NA	NA	NA	NA	vanXB	vanX;glycopeptide resistance gene cluster	glycopeptide antibiotic	antibiotic target alteration	NA	Enterococcus faecium, Enterococcus faecalis	0	1	0	0	0	0	0	0	0	0	0	0	0	0	0	0	0	0	0	0	0	1	0	0	0	0	0
AAB19430_2	ARO_3002242	0	0	0	0	0	0	0	0	0	NA	NA	NA	NA	NA	NA	CARB-3	CARB beta-lactamase	penam	antibiotic inactivation	Pseudomonas aeruginosa	Escherichia coli, Enterobacter kobei, Enterobacter hormaechei, Providencia rettgeri, Achromobacter xylosoxidans, Morganella morganii, Citrobacter freundii, Enterobacter cloacae, Pseudomonas stutzeri, Vibrio cholerae, Klebsiella oxytoca, Proteus mirabilis, Pseudomonas aeruginosa, Klebsiella pneumoniae, Salmonella enterica, Acinetobacter baumannii	0	1	0	0	0	0	0	0	0	0	0	0	0	0	0	0	0	0	0	0	0	0	0	0	0	0	0
AAB21326_1	ARO_3002651	0	0	0	0	0	0	0	0	0	NA	NA	NA	NA	NA	NA	APH(3)-Vc	APH(3)	aminoglycoside antibiotic	antibiotic inactivation	NA	NA	1	0	0	0	0	0	0	0	0	1	0	0	0	0	0	0	0	0	0	0	0	0	0	0	0	0	0
AAB36568_1	ARO_3002700	0	0	0	0	0	0	0	0	0	NA	NA	NA	NA	NA	NA	cmlv	chloramphenicol phosphotransferase	phenicol antibiotic	antibiotic inactivation	NA	NA	0	1	0	0	0	0	0	0	0	0	0	0	0	0	0	0	0	0	0	0	0	1	0	0	0	0	0
AAB41059_1	ARO_3002884	0	0	0	0	0	0	0	0	0	NA	NA	NA	NA	NA	NA	iri	rifampin monooxygenase	rifamycin antibiotic	antibiotic inactivation	NA	NA	0	1	0	0	0	0	0	0	0	0	0	0	1	0	0	0	0	0	0	0	0	1	0	0	0	0	0
AAB41701_1	ARO_3002526	0	0	0	0	0	0	0	0	0	NA	NA	NA	NA	NA	NA	AAC(2)-Id	AAC(2)	aminoglycoside antibiotic	antibiotic inactivation	NA	NA	0	1	0	0	0	0	0	0	0	0	1	0	1	1	1	0	0	0	0	0	1	1	1	0	0	1	0
AAB41958_1	ARO_3000802	0	0	0	0	0	0	0	0	0	NA	NA	NA	NA	NA	NA	OprJ	resistance-nodulation-cell division (RND) antibiotic efflux pump	macrolide antibiotic;fluoroquinolone antibiotic;aminoglycoside antibiotic;cephalosporin;penam;tetracycline antibiotic;aminocoumarin antibiotic;diaminopyrimidine antibiotic;phenicol antibiotic	antibiotic efflux	NA	Serratia marcescens, Vibrio vulnificus, Enterobacter hormaechei, Stenotrophomonas maltophilia, Klebsiella pneumoniae, Staphylococcus aureus, Acinetobacter baumannii, Pseudomonas aeruginosa, Pseudomonas fluorescens	0	0	1	0	0	0	0	0	0	0	0	0	0	0	0	0	0	0	0	0	0	1	0	0	0	0	0
AAB51440_1	ARO_3002824	0	0	0	0	0	0	0	0	0	NA	NA	NA	NA	NA	NA	ErmV	Erm 23S ribosomal RNA methyltransferase	macrolide antibiotic;lincosamide antibiotic;streptogramin antibiotic	antibiotic target alteration	NA	NA	1	0	0	0	0	0	0	0	0	0	0	0	0	0	0	0	0	0	0	0	0	0	0	0	0	0	0
AAB58160_1	ARO_3003009	0	0	0	0	0	0	0	0	0	NA	NA	NA	NA	NA	NA	ceoA	resistance-nodulation-cell division (RND) antibiotic efflux pump	fluoroquinolone antibiotic;aminoglycoside antibiotic	antibiotic efflux	NA	Burkholderia cepacia, Burkholderia cenocepacia	1	0	0	0	0	0	0	0	0	0	1	0	1	0	0	0	0	1	0	0	0	0	0	0	0	0	0
AAB58161_1	ARO_3003010	0	0	0	0	0	0	0	0	0	NA	NA	NA	NA	NA	NA	ceoB	resistance-nodulation-cell division (RND) antibiotic efflux pump	fluoroquinolone antibiotic;aminoglycoside antibiotic	antibiotic efflux	NA	Burkholderia pseudomallei, Pseudomonas aeruginosa, Burkholderia cenocepacia	1	0	0	0	0	0	0	0	0	1	0	0	0	0	0	0	0	0	0	0	0	0	0	0	0	0	0
AAB58447_1	ARO_3002662	0	0	0	0	0	0	0	0	0	NA	NA	NA	NA	NA	NA	APH(9)-Ia	APH(9)	aminoglycoside antibiotic	antibiotic inactivation	Legionella pneumophila	Legionella pneumophila	0	0	0	0	0	1	0	0	0	0	1	1	1	0	0	0	1	1	0	0	0	0	0	0	0	0	0
AAB58555_1	ARO_3001413	0	0	0	0	0	0	0	0	0	NA	NA	NA	NA	NA	NA	OXA-18	OXA beta-lactamase	cephalosporin;penam	antibiotic inactivation	NA	NA	0	1	0	0	0	0	0	0	0	0	0	0	0	0	0	0	0	0	0	0	0	0	0	0	1	0	0
AAB66655_1	ARO_3002663	0	0	0	0	0	0	0	0	0	NA	NA	NA	NA	NA	NA	APH(9)-Ib	APH(9)	aminoglycoside antibiotic	antibiotic inactivation	NA	NA	0	1	0	0	0	0	0	0	0	1	0	0	0	0	0	0	0	0	0	0	0	0	0	0	0	0	0
AAB84282_1	ARO_3000181	0	0	0	0	0	0	0	0	0	NA	NA	NA	NA	NA	NA	tet(V)	major facilitator superfamily (MFS) antibiotic efflux pump	tetracycline antibiotic	antibiotic efflux	NA	NA	1	0	0	0	0	0	0	0	0	1	0	0	0	0	0	0	0	0	0	0	0	0	0	0	0	0	0
AAB95639_1	ARO_3000118	0	0	0	0	0	0	0	0	0	NA	NA	NA	NA	NA	NA	vgaB	ATP-binding cassette (ABC) antibiotic efflux pump	streptogramin antibiotic;pleuromutilin antibiotic	antibiotic efflux	Staphylococcus epidermidis, Staphylococcus aureus	Staphylococcus aureus, Staphylococcus epidermidis	0	1	0	0	0	0	0	0	0	0	0	0	0	1	0	0	0	0	0	0	0	0	0	0	0	0	0
AAC05822_1	ARO_3002846	0	0	0	0	0	0	0	0	0	NA	NA	NA	NA	NA	NA	arr-1	rifampin ADP-ribosyltransferase (Arr)	rifamycin antibiotic	antibiotic inactivation	NA	NA	0	0	0	1	0	0	0	0	0	0	0	0	0	0	0	0	0	0	0	0	0	0	0	0	0	0	0
AAC09015_1	ARO_3002481	0	0	0	0	0	0	0	0	0	NA	NA	NA	NA	NA	NA	AER-1	AER beta-lactamase	penam	antibiotic inactivation	NA	NA	0	1	0	0	0	0	0	0	0	0	0	0	0	1	0	0	0	0	0	0	0	0	0	0	0	0	0
AAC12650_1	ARO_3001297	0	0	0	0	0	0	0	0	0	NA	NA	NA	NA	NA	NA	oleR	ole glycosyltransferase	macrolide antibiotic	antibiotic inactivation	NA	NA	0	1	0	1	0	0	0	0	0	0	1	0	1	1	1	0	0	0	0	0	1	1	1	0	0	1	0
AAC25500_1	ARO_3002560	0	0	0	0	0	0	0	0	0	NA	NA	NA	NA	NA	NA	AAC(6)-Iq	AAC(6)	aminoglycoside antibiotic	antibiotic inactivation	Serratia marcescens, Pseudomonas aeruginosa, Klebsiella pneumoniae	Pseudomonas aeruginosa, Serratia marcescens, Klebsiella pneumoniae, Acinetobacter baumannii	0	0	0	1	0	0	0	0	0	0	0	0	0	0	0	0	0	0	0	0	0	0	0	0	1	0	1
AAC32025_1	ARO_3002650	0	0	0	0	0	0	0	0	0	NA	NA	NA	NA	NA	NA	APH(3)-Vb	APH(3)	aminoglycoside antibiotic	antibiotic inactivation	NA	NA	0	0	0	1	0	0	0	0	0	0	0	0	0	0	0	0	0	0	1	0	0	0	0	0	0	0	0
AAC32026_1	ARO_3002823	0	0	0	0	0	0	0	0	0	NA	NA	NA	NA	NA	NA	ErmH	Erm 23S ribosomal RNA methyltransferase	macrolide antibiotic;lincosamide antibiotic;streptogramin antibiotic	antibiotic target alteration	NA	NA	1	0	0	0	0	0	0	0	0	1	0	0	0	0	0	0	0	0	0	0	0	0	0	0	0	0	0
AAC32027_1	ARO_3002817	0	0	0	0	0	0	0	0	0	NA	NA	NA	NA	NA	NA	carA	ATP-binding cassette (ABC) antibiotic efflux pump	macrolide antibiotic	antibiotic efflux	NA	NA	0	0	0	0	0	0	1	0	0	0	0	0	0	0	0	0	0	0	0	0	0	0	0	0	0	0	0
AAC36944_1	ARO_3003006	0	0	0	0	0	0	0	0	0	NA	NA	NA	NA	NA	NA	blt	major facilitator superfamily (MFS) antibiotic efflux pump	fluoroquinolone antibiotic;acridine dye	antibiotic efflux	NA	NA	0	1	0	0	0	0	0	0	0	0	0	0	1	0	0	0	0	0	0	0	0	1	0	0	0	0	0
AAC41392_1	ARO_3002557	0	0	0	0	0	0	0	0	0	NA	NA	NA	NA	NA	NA	AAC(6)-Ij	AAC(6)	aminoglycoside antibiotic	antibiotic inactivation	Acinetobacter haemolyticus	Acinetobacter haemolyticus	0	0	1	0	0	0	0	0	0	0	0	0	0	1	0	0	0	0	0	0	0	0	0	0	0	0	0
AAC43550_1	ARO_3003967	0	0	0	0	0	0	0	0	0	NA	NA	NA	NA	NA	NA	lrfA	major facilitator superfamily (MFS) antibiotic efflux pump	fluoroquinolone antibiotic	antibiotic efflux	NA	Mycobacterium tuberculosis	0	0	0	1	0	0	0	0	0	0	0	0	0	0	0	0	0	0	0	0	0	0	0	0	0	0	0
AAC43969_1	ARO_3003037	0	0	0	0	0	0	0	0	0	NA	NA	NA	NA	NA	NA	opcM	resistance-nodulation-cell division (RND) antibiotic efflux pump	fluoroquinolone antibiotic;aminoglycoside antibiotic	antibiotic efflux	NA	Burkholderia cenocepacia	0	0	0	1	0	0	0	0	0	0	0	0	0	0	0	0	0	0	0	0	0	0	0	0	0	0	0
AAC44793_1	ARO_3002524	0	0	0	0	0	0	0	0	0	NA	NA	NA	NA	NA	NA	AAC(2)-Ib	AAC(2)	aminoglycoside antibiotic	antibiotic inactivation	NA	NA	0	1	0	0	0	0	0	0	0	0	0	0	0	0	0	0	0	0	0	0	0	0	0	0	0	0	1
AAC46344_1	ARO_3001408	0	0	0	0	0	0	0	0	0	NA	NA	NA	NA	NA	NA	OXA-13	OXA beta-lactamase	cephalosporin;penam	antibiotic inactivation	NA	NA	0	1	0	0	0	0	0	1	0	0	0	0	0	0	1	0	0	0	0	0	0	1	0	0	1	0	0
AAC60780_1	ARO_3003049	0	0	0	0	0	0	0	0	0	NA	NA	NA	NA	NA	NA	rosB	major facilitator superfamily (MFS) antibiotic efflux pump	peptide antibiotic	antibiotic efflux	NA	Yersinia pestis, Yersinia enterocolitica, Pseudomonas aeruginosa	0	0	0	1	0	0	0	0	0	0	0	0	0	0	0	0	0	0	1	0	0	0	0	0	0	0	0
AAC60781_1	ARO_3003048	0	0	0	0	0	0	0	0	0	NA	NA	NA	NA	NA	NA	rosA	major facilitator superfamily (MFS) antibiotic efflux pump	peptide antibiotic	antibiotic efflux	NA	Escherichia coli	1	0	0	0	0	0	0	0	0	0	1	0	1	0	0	0	0	0	0	0	0	0	0	0	0	0	0
AAC61670_1	ARO_3001308	0	0	0	0	0	0	0	0	0	NA	NA	NA	NA	NA	NA	VgbB	streptogramin vgb lyase	streptogramin antibiotic	antibiotic inactivation	NA	NA	0	0	0	0	0	0	1	0	0	0	0	0	0	0	0	0	0	0	0	1	0	0	0	0	0	0	0
AAC61671_1	ARO_3002842	0	0	0	0	0	0	0	0	0	NA	NA	NA	NA	NA	NA	vatC	streptogramin vat acetyltransferase	streptogramin antibiotic	antibiotic inactivation	NA	NA	1	0	0	0	0	0	0	0	0	1	0	0	0	0	0	0	0	0	0	0	0	0	0	0	0	0	0
AAC69327_1	ARO_3000598	0	0	0	0	0	0	0	0	0	NA	NA	NA	NA	NA	NA	Erm(31)	Erm 23S ribosomal RNA methyltransferase	macrolide antibiotic;lincosamide antibiotic;streptogramin antibiotic	antibiotic target alteration	NA	NA	0	0	1	0	0	0	0	0	0	0	0	0	0	1	0	0	0	0	0	0	0	0	0	0	0	0	0
AAC69328_1	ARO_3001265	0	0	0	0	0	0	0	0	0	NA	NA	NA	NA	NA	NA	Erm(30)	Erm 23S ribosomal RNA methyltransferase	macrolide antibiotic;lincosamide antibiotic;streptogramin antibiotic	antibiotic target alteration	NA	NA	0	1	0	0	0	0	0	0	0	0	0	0	0	1	0	0	0	0	0	1	0	1	1	1	0	0	0
AAC72341_1	ARO_3000182	0	0	0	0	0	0	0	0	0	NA	NA	NA	NA	NA	NA	tet(Y)	major facilitator superfamily (MFS) antibiotic efflux pump	tetracycline antibiotic	antibiotic efflux	Acinetobacter lwoffii, Pseudomonas aeruginosa, Morganella morganii, Proteus mirabilis	Pseudomonas aeruginosa, Acinetobacter lwoffii, Acinetobacter haemolyticus, Morganella morganii, Proteus mirabilis	0	0	1	0	0	0	0	0	0	0	0	0	0	1	0	0	0	0	0	0	0	0	0	0	0	0	0
AAC78336_1	ARO_3002826	0	0	0	0	0	0	0	0	0	NA	NA	NA	NA	NA	NA	EreA2	macrolide esterase	macrolide antibiotic	antibiotic inactivation	Salmonella enterica, Escherichia coli, Klebsiella pneumoniae, Pseudomonas aeruginosa, Shigella flexneri, Enterobacter cloacae, Proteus vulgaris, Providencia rettgeri, Enterobacter hormaechei	Salmonella enterica, Escherichia coli, Klebsiella pneumoniae, Pseudomonas aeruginosa, Klebsiella aerogenes, Serratia marcescens, Klebsiella oxytoca, Pseudomonas stutzeri, Shigella flexneri, Enterobacter cloacae, Citrobacter freundii, Morganella morganii, Enterobacter asburiae, Proteus vulgaris, Providencia rettgeri, Providencia stuartii, Enterobacter hormaechei, Enterobacter kobei	1	0	0	0	0	0	0	0	0	0	1	0	1	0	0	0	0	1	0	0	0	0	0	0	0	0	0
AAD03490_1	ARO_3002561	0	0	0	0	0	0	0	0	0	NA	NA	NA	NA	NA	NA	AAC(6)-Ir	AAC(6)	aminoglycoside antibiotic	antibiotic inactivation	NA	Acinetobacter baumannii	0	1	0	0	0	0	0	0	0	0	0	0	0	1	0	0	0	0	0	0	0	0	0	0	0	0	0
AAD03495_1	ARO_3002567	0	0	0	0	0	0	0	0	0	NA	NA	NA	NA	NA	NA	AAC(6)-Iw	AAC(6)	aminoglycoside antibiotic	antibiotic inactivation	NA	NA	1	0	0	0	0	0	0	0	0	1	0	0	0	0	0	0	0	0	0	0	0	0	0	0	0	0	0
AAD04032_1	ARO_3002892	0	0	0	0	0	0	0	0	0	NA	NA	NA	NA	NA	NA	otr(B)	major facilitator superfamily (MFS) antibiotic efflux pump	tetracycline antibiotic	antibiotic efflux	NA	NA	0	0	0	1	0	0	0	0	0	0	0	0	0	0	0	0	0	0	0	0	0	1	0	0	0	0	0
AAD09860_1	ARO_3000561	0	0	0	0	0	0	0	0	0	NA	NA	NA	NA	NA	NA	tet(30)	major facilitator superfamily (MFS) antibiotic efflux pump	tetracycline antibiotic	antibiotic efflux	NA	NA	0	1	0	0	0	0	0	0	0	0	0	0	0	0	0	0	0	0	0	0	0	1	0	0	0	1	0
AAD12162_1	ARO_3001299	0	0	0	0	0	0	0	0	0	NA	NA	NA	NA	NA	NA	tlrB conferring tylosin resistance	non-erm 23S ribosomal RNA methyltransferase (G748)	macrolide antibiotic;lincosamide antibiotic	antibiotic target alteration	NA	NA	0	1	0	0	0	0	0	0	0	0	0	0	0	0	0	0	0	0	0	0	0	0	0	0	1	0	1
AAD12233_1	ARO_3001417	0	0	0	0	0	0	0	0	0	NA	NA	NA	NA	NA	NA	OXA-22	OXA beta-lactamase	cephalosporin;penam	antibiotic inactivation	Ralstonia pickettii	Stenotrophomonas maltophilia, Ralstonia pickettii, Enterobacter hormaechei	0	0	0	0	0	0	1	0	0	0	0	0	0	0	0	0	0	0	0	0	0	0	0	0	0	0	0
AAD25538_1	ARO_3000174	0	0	0	0	0	0	0	0	0	NA	NA	NA	NA	NA	NA	tet(G)	major facilitator superfamily (MFS) antibiotic efflux pump	tetracycline antibiotic	antibiotic efflux	NA	Salmonella enterica, Klebsiella pneumoniae	0	1	0	0	0	0	0	0	0	0	0	0	0	0	0	0	0	0	0	0	0	1	0	0	0	0	0
AAD37403_1	ARO_3003202	0	0	0	0	0	0	0	0	0	NA	NA	NA	NA	NA	NA	TLA-1	TLA beta-lactamase	fluoroquinolone antibiotic;monobactam;cephalosporin	antibiotic inactivation	NA	NA	0	1	0	0	0	0	0	0	0	0	0	0	0	1	0	0	0	0	0	0	0	0	1	0	0	0	0
AAD46626_1	ARO_3002596	0	0	0	0	0	0	0	0	0	NA	NA	NA	NA	NA	NA	AAC(6)-IIc	AAC(6)	aminoglycoside antibiotic	antibiotic inactivation	Enterobacter kobei, Citrobacter freundii, Klebsiella oxytoca, Serratia marcescens, Proteus mirabilis, Klebsiella aerogenes, Pseudomonas aeruginosa, Klebsiella pneumoniae, Enterobacter cloacae, Enterobacter hormaechei, Escherichia coli, Salmonella enterica, Providencia stuartii, Enterobacter asburiae	Enterobacter cloacae, Citrobacter freundii, Klebsiella oxytoca, Serratia marcescens, Proteus mirabilis, Klebsiella aerogenes, Pseudomonas aeruginosa, Klebsiella pneumoniae, Escherichia coli, Enterobacter kobei, Enterobacter hormaechei, Providencia stuartii, Salmonella enterica, Acinetobacter baumannii, Enterobacter asburiae	0	0	0	1	0	0	0	0	0	0	0	0	0	0	0	0	0	0	0	0	0	0	0	0	1	0	0
AAD50818_2	ARO_3002019	0	0	0	0	0	0	0	0	0	NA	NA	NA	NA	NA	NA	CMY-8	CMY beta-lactamase	cephamycin	antibiotic inactivation	Klebsiella pneumoniae, Serratia marcescens	Klebsiella pneumoniae, Serratia marcescens	0	0	0	1	0	0	0	0	0	0	1	1	1	0	0	0	1	1	0	0	0	0	0	0	0	0	0
AAF04458_1	ARO_3000850	0	0	0	0	0	0	0	0	0	NA	NA	NA	NA	NA	NA	GOB-1 beta-lactamase	GOB beta-lactamase	carbapenem;cephalosporin;penam	antibiotic inactivation	NA	NA	0	1	0	0	0	0	0	0	0	0	0	0	0	1	0	0	0	0	0	1	0	1	1	1	0	0	0
AAF09244_1	ARO_3000849	0	0	0	0	0	0	0	0	0	NA	NA	NA	NA	NA	NA	SFH-1	SFH beta-lactamase	carbapenem	antibiotic inactivation	NA	NA	0	1	0	1	0	0	0	0	0	0	1	0	1	1	1	0	0	0	0	0	1	1	1	0	0	1	0
AAF36802_1	ARO_3002945	0	0	0	0	0	0	0	0	0	NA	NA	NA	NA	NA	NA	vanHF	vanH;glycopeptide resistance gene cluster	glycopeptide antibiotic	antibiotic target alteration	NA	NA	0	1	0	0	0	0	0	0	0	0	0	0	0	1	0	0	0	0	0	0	0	0	0	0	0	0	0
AAF36803_1	ARO_3002908	0	0	0	0	0	0	0	0	0	NA	NA	NA	NA	NA	NA	vanF	glycopeptide resistance gene cluster;van ligase	glycopeptide antibiotic	antibiotic target alteration	NA	NA	1	0	0	0	0	0	0	0	0	0	0	0	0	0	0	0	0	0	0	0	0	0	0	0	0	0	0
AAF36804_1	ARO_3002952	0	0	0	0	0	0	0	0	0	NA	NA	NA	NA	NA	NA	vanXF	vanX;glycopeptide resistance gene cluster	glycopeptide antibiotic	antibiotic target alteration	NA	NA	1	0	0	0	0	0	0	0	0	1	0	0	0	0	0	0	0	0	0	0	0	0	0	0	0	0	0
AAF36805_1	ARO_3002958	0	0	0	0	0	0	0	0	0	NA	NA	NA	NA	NA	NA	vanYF	vanY;glycopeptide resistance gene cluster	glycopeptide antibiotic	antibiotic target alteration	NA	NA	0	0	0	0	0	0	1	0	0	0	0	0	0	0	0	0	0	0	0	1	0	0	0	0	0	0	0
AAF36806_1	ARO_3002963	0	0	0	0	0	0	0	0	0	NA	NA	NA	NA	NA	NA	vanZF	vanZ;glycopeptide resistance gene cluster	glycopeptide antibiotic	antibiotic target alteration	NA	NA	0	0	0	1	0	0	0	0	0	0	1	1	1	0	0	0	1	1	0	0	0	0	0	0	0	0	0
AAF63432	ARO_3003744	0	0	0	0	0	0	0	0	0	NA	NA	NA	NA	NA	NA	vatF	streptogramin vat acetyltransferase	streptogramin antibiotic	antibiotic inactivation	Yersinia enterocolitica	Yersinia enterocolitica	1	0	0	0	0	0	0	0	0	0	0	0	0	0	0	0	0	0	0	0	0	0	0	0	0	0	0
AAF67494_2	ARO_3002522	0	0	0	0	0	0	0	0	0	NA	NA	NA	NA	NA	NA	novA	ATP-binding cassette (ABC) antibiotic efflux pump	aminocoumarin antibiotic	antibiotic efflux	NA	NA	0	0	0	0	0	0	1	0	0	0	0	0	0	0	0	0	0	0	0	1	0	0	0	0	0	0	0
AAF86220_1	ARO_3002844	0	0	0	0	0	0	0	0	0	NA	NA	NA	NA	NA	NA	vatE	streptogramin vat acetyltransferase	streptogramin antibiotic	antibiotic inactivation	Enterococcus faecium	Enterococcus faecalis, Enterococcus faecium	1	0	0	0	0	0	0	0	0	0	0	0	0	0	0	0	0	0	0	0	0	0	0	0	0	0	0
AAG07762_1	ARO_3003030	0	0	0	0	0	0	0	0	0	NA	NA	NA	NA	NA	NA	mexV	resistance-nodulation-cell division (RND) antibiotic efflux pump	macrolide antibiotic;fluoroquinolone antibiotic;tetracycline antibiotic;acridine dye;phenicol antibiotic	antibiotic efflux	Pseudomonas aeruginosa	Stenotrophomonas maltophilia, Acinetobacter baumannii, Escherichia coli, Pseudomonas aeruginosa, Streptococcus pyogenes, Enterobacter cloacae, Pseudomonas fluorescens, Moraxella catarrhalis	0	1	0	0	0	0	0	0	0	0	1	0	1	1	1	0	0	0	0	0	1	1	1	0	0	1	0
AAG07763_1	ARO_3003031	0	0	0	0	0	0	0	0	0	NA	NA	NA	NA	NA	NA	mexW	resistance-nodulation-cell division (RND) antibiotic efflux pump	macrolide antibiotic;fluoroquinolone antibiotic;tetracycline antibiotic;acridine dye;phenicol antibiotic	antibiotic efflux	Pseudomonas aeruginosa	Pseudomonas fluorescens, Acinetobacter baumannii, Pseudomonas aeruginosa, Stenotrophomonas maltophilia, Enterobacter hormaechei, Citrobacter youngae, Moraxella catarrhalis, Legionella pneumophila, Vibrio vulnificus	0	0	0	0	0	0	1	0	0	0	0	0	0	0	0	0	0	0	0	1	0	0	0	0	0	0	0
AAG15269_1	ARO_3002528	0	0	0	0	0	0	0	0	0	NA	NA	NA	NA	NA	NA	AAC(3)-Ia	AAC(3)	aminoglycoside antibiotic	antibiotic inactivation	NA	Serratia marcescens, Klebsiella oxytoca, Enterobacter cloacae, Helicobacter pylori, Citrobacter freundii, Enterobacter asburiae, Pseudomonas fluorescens, Enterobacter hormaechei, Legionella pneumophila, Brucella abortus, Acinetobacter baumannii, Salmonella enterica, Escherichia coli, Klebsiella pneumoniae, Pseudomonas aeruginosa, Klebsiella aerogenes, Proteus mirabilis, Enterococcus faecium	0	0	0	0	0	1	0	0	0	0	1	1	1	1	0	0	1	1	0	0	0	0	0	0	0	0	0
AAG29761_2	ARO_3002259	0	0	0	0	0	0	0	0	0	NA	NA	NA	NA	NA	NA	IND-3	IND beta-lactamase	carbapenem	antibiotic inactivation	NA	NA	1	0	0	0	0	0	0	0	0	0	1	0	1	0	0	0	0	0	0	0	0	0	0	0	0	0	0
AAG29765_2	ARO_3002260	0	0	0	0	0	0	0	0	0	NA	NA	NA	NA	NA	NA	IND-4	IND beta-lactamase	carbapenem	antibiotic inactivation	NA	NA	1	0	0	0	0	0	0	0	0	0	1	0	1	0	0	0	1	0	0	0	0	0	0	0	0	0	0
AAG29813_1	ARO_3002380	0	0	0	0	0	0	0	0	0	NA	NA	NA	NA	NA	NA	SME-2	SME beta-lactamase	carbapenem	antibiotic inactivation	Serratia marcescens	Serratia marcescens	1	0	0	0	0	0	0	0	0	0	1	0	0	0	0	0	0	0	0	0	0	0	0	0	0	0	0
AAG33665_1	ARO_3001431	0	0	0	0	0	0	0	0	0	NA	NA	NA	NA	NA	NA	OXA-37	OXA beta-lactamase	cephalosporin;penam	antibiotic inactivation	NA	NA	0	1	0	0	0	1	0	0	0	0	1	1	1	1	1	0	1	1	0	0	1	1	1	0	0	1	0
AAG35608_1	ARO_3001421	0	0	0	0	0	0	0	0	0	NA	NA	NA	NA	NA	NA	OXA-26	OXA beta-lactamase	cephalosporin;penam	antibiotic inactivation	NA	Acinetobacter baumannii	1	0	0	0	0	0	0	0	0	1	0	0	0	0	0	0	0	0	0	0	0	0	0	0	0	0	0
AAK07612_1	ARO_3000604	0	0	0	0	0	0	0	0	0	NA	NA	NA	NA	NA	NA	Erm35	Erm 23S ribosomal RNA methyltransferase	macrolide antibiotic; streptogramin antibiotic; lincosamide antibiotic	antibiotic target alteration	NA	NA	0	0	0	0	0	0	1	0	0	0	0	0	0	0	0	0	0	0	0	1	0	0	0	0	0	0	0
AAK11270_1	ARO_3003385	0	0	0	0	0	0	0	0	0	NA	NA	NA	NA	NA	NA	Enterobacter aerogenes omp36 with mutation	General Bacterial Porin with reduced permeability to beta-lactams	monobactam;carbapenem;cephalosporin;cephamycin;penam;penem	reduced permeability to antibiotic	NA	NA	1	0	0	0	0	0	0	0	0	0	1	1	0	0	0	0	0	0	0	0	0	0	0	0	0	0	0
AAK14293_1	ARO_3002378	0	0	0	0	0	0	0	0	0	NA	NA	NA	NA	NA	NA	VEB-9	VEB beta-lactamase	monobactam;cephalosporin	antibiotic inactivation	Klebsiella pneumoniae, Acinetobacter baumannii, Pseudomonas aeruginosa	Klebsiella pneumoniae, Pseudomonas aeruginosa, Acinetobacter baumannii	0	0	0	1	0	0	0	0	0	0	0	0	0	0	0	0	0	0	0	0	0	0	0	0	0	0	0
AAK26252_2	ARO_3002583	0	0	0	0	0	0	0	0	0	NA	NA	NA	NA	NA	NA	AAC(6)-29a	AAC(6)	aminoglycoside antibiotic	antibiotic inactivation	Pseudomonas aeruginosa	Pseudomonas aeruginosa	0	0	1	0	0	0	0	0	0	0	0	0	0	1	0	0	0	0	0	0	0	0	0	0	0	0	0
AAK37619_1	ARO_3000481	0	0	0	0	0	0	0	0	0	NA	NA	NA	NA	NA	NA	tet(35)	ATP-binding cassette (ABC) antibiotic efflux pump	tetracycline antibiotic	antibiotic efflux	NA	Vibrio parahaemolyticus	1	0	0	0	0	0	0	0	0	0	0	0	0	0	0	0	0	0	0	0	0	0	0	0	0	0	0
AAK38324_1	ARO_3000840	0	0	0	0	0	0	0	0	0	NA	NA	NA	NA	NA	NA	JOHN-1 beta-lactamase	JOHN beta-lactamase	carbapenem;cephalosporin;penam	antibiotic inactivation	NA	NA	1	0	0	0	0	0	0	0	0	0	0	0	0	0	0	0	0	0	0	0	0	0	0	0	0	0	0
AAK44936_1	ARO_3003395	0	0	0	0	0	0	0	0	0	NA	NA	NA	NA	NA	NA	Mycobacterium tuberculosis rpsL mutations conferring resistance to Streptomycin	antibiotic resistant rpsL	aminoglycoside antibiotic	antibiotic target alteration	NA	Micrococcus luteus, Mycobacterium tuberculosis	0	0	0	1	0	0	0	0	0	0	0	0	0	0	0	0	0	0	0	0	0	1	0	0	0	0	0
AAK46002_1	ARO_3003445	0	0	0	0	0	0	0	0	0	NA	NA	NA	NA	NA	NA	Mycobacterium tuberculosis tlyA mutations conferring resistance to aminoglycosides	Antibiotic resistant tlyA	aminoglycoside antibiotic	antibiotic target alteration	NA	Mycobacterium tuberculosis	1	0	0	0	0	0	0	0	0	1	0	0	0	0	0	0	0	0	0	0	0	0	0	0	0	0	0
AAK48336_1	ARO_3003458	0	0	0	0	0	0	0	0	0	NA	NA	NA	NA	NA	NA	Mycobacterium tuberculosis ethA with mutation conferring resistance to ethionamide	ethionamide resistant ethA	isoniazid;ethionamide	antibiotic target alteration	NA	Mycobacterium tuberculosis	1	0	0	0	0	0	0	0	0	0	0	0	0	0	0	0	1	0	0	0	0	0	0	0	0	0	0
AAK60186_1	ARO_3003014	0	0	0	0	0	0	0	0	0	NA	NA	NA	NA	NA	NA	dfrA16	trimethoprim resistant dihydrofolate reductase dfr	diaminopyrimidine antibiotic	antibiotic target replacement	Vibrio cholerae, Enterobacter cloacae, Citrobacter freundii, Enterobacter hormaechei, Acinetobacter baumannii, Escherichia coli, Klebsiella pneumoniae, Klebsiella aerogenes, Proteus mirabilis, Enterobacter kobei	Proteus mirabilis, Vibrio cholerae, Shigella sonnei, Enterobacter cloacae, Citrobacter freundii, Enterobacter hormaechei, Vibrio parahaemolyticus, Acinetobacter baumannii, Escherichia coli, Klebsiella pneumoniae, Klebsiella aerogenes, Enterobacter kobei	0	0	0	1	0	0	0	0	0	0	0	0	0	0	0	0	0	0	0	0	0	0	0	0	1	0	1
AAK63223_1	ARO_3003561	0	0	0	0	0	0	0	0	0	NA	NA	NA	NA	NA	NA	Sed1 beta-lactamase	Sed beta-lactamase	cephalosporin;penam	antibiotic inactivation	NA	NA	0	1	0	0	0	0	0	1	0	0	0	0	0	0	0	0	0	0	0	0	0	1	0	0	0	0	0
AAK74984_1	ARO_3003311	0	0	0	0	0	0	0	0	0	NA	NA	NA	NA	NA	NA	Streptococcus pneumoniae parC conferring resistance to fluoroquinolone	fluoroquinolone resistant parC;fluoroquinolone self resistant parC	fluoroquinolone antibiotic	antibiotic target alteration	NA	NA	0	0	0	0	1	1	0	0	0	0	1	1	1	0	0	0	1	1	0	0	0	0	0	0	0	0	0
AAK84316_1	ARO_3002843	0	0	0	0	0	0	0	0	0	NA	NA	NA	NA	NA	NA	vatD	streptogramin vat acetyltransferase	streptogramin antibiotic	antibiotic inactivation	Enterococcus faecalis, Enterococcus faecium	Enterococcus faecalis, Enterococcus faecium	0	0	0	1	0	0	0	0	0	0	0	0	0	0	0	0	0	0	0	0	0	0	0	0	0	0	0
AAL27442_1	ARO_3002907	0	0	0	0	0	0	0	0	0	NA	NA	NA	NA	NA	NA	vanE	glycopeptide resistance gene cluster;van ligase	glycopeptide antibiotic	antibiotic target alteration	NA	NA	0	0	0	0	0	0	1	0	0	0	0	0	0	0	0	0	0	0	0	0	0	0	0	0	0	0	0
AAL27443_1	ARO_3002967	0	0	0	0	0	0	0	0	0	NA	NA	NA	NA	NA	NA	vanXYE	glycopeptide resistance gene cluster;vanXY	glycopeptide antibiotic	antibiotic target alteration	NA	NA	0	1	0	0	0	0	0	1	0	0	1	0	1	1	0	0	0	0	1	0	0	1	0	0	0	0	0
AAL27444_1	ARO_3002971	0	0	0	0	0	0	0	0	0	NA	NA	NA	NA	NA	NA	vanTE	glycopeptide resistance gene cluster;vanT	glycopeptide antibiotic	antibiotic target alteration	NA	NA	1	0	0	0	0	0	0	0	0	1	0	0	0	0	0	0	0	0	0	0	0	0	0	0	0	0	0
AAL27445_1	ARO_3002924	0	0	0	0	0	0	0	0	0	NA	NA	NA	NA	NA	NA	vanRE	glycopeptide resistance gene cluster;vanR	glycopeptide antibiotic	antibiotic target alteration	NA	NA	0	0	1	0	0	0	0	0	0	0	0	0	0	0	0	0	0	0	0	0	0	1	0	0	0	0	0
AAL27446_1	ARO_3002935	0	0	0	0	0	0	0	0	0	NA	NA	NA	NA	NA	NA	vanSE	vanS;glycopeptide resistance gene cluster	glycopeptide antibiotic	antibiotic target alteration	NA	NA	0	1	0	0	0	0	0	0	0	0	0	0	0	1	0	0	0	0	0	0	0	0	0	0	0	0	0
AAL51021_2	ARO_3002598	0	0	0	0	0	0	0	0	0	NA	NA	NA	NA	NA	NA	ANT(3)-Ii-AAC(6)-IId fusion protein	AAC(6);ANT(3)	aminoglycoside antibiotic	antibiotic inactivation	NA	Pseudomonas aeruginosa, Stenotrophomonas maltophilia, Salmonella enterica, Klebsiella pneumoniae	1	0	0	0	0	0	0	0	0	0	0	1	0	0	0	0	0	0	0	0	0	0	0	0	0	0	0
AAL68645_1	ARO_3002681	0	0	0	0	0	0	0	0	0	NA	NA	NA	NA	NA	NA	catB9	chloramphenicol acetyltransferase (CAT)	phenicol antibiotic	antibiotic inactivation	Vibrio cholerae	Vibrio cholerae	0	1	0	0	0	0	0	0	0	0	0	0	0	0	0	0	0	0	0	0	0	0	0	0	0	0	0
AAL82403_1	ARO_3003297	0	0	0	0	0	0	0	0	0	NA	NA	NA	NA	NA	NA	Bartonella bacilliformis gyrA conferring resistance to fluoroquinolones	fluoroquinolone resistant gyrA	fluoroquinolone antibiotic;nybomycin	antibiotic target alteration	NA	NA	0	0	0	1	0	0	0	0	1	0	0	0	0	0	0	0	0	0	0	0	0	0	0	0	0	0	0
AAL82588_1	ARO_3002600	0	0	0	0	0	0	0	0	0	NA	NA	NA	NA	NA	NA	AAC(3)-Ib/AAC(6)-Ib	AAC(3);AAC(6)	aminoglycoside antibiotic	antibiotic inactivation	NA	Escherichia coli, Pseudomonas aeruginosa, Enterobacter asburiae, Enterobacter kobei	0	1	0	0	0	0	0	1	0	0	0	0	0	0	0	0	0	0	0	0	0	1	0	0	0	0	0
AAL97684_1	ARO_3003387	0	0	0	0	0	0	0	0	0	NA	NA	NA	NA	NA	NA	Streptococcus pyogenes folP with mutation conferring resistance to sulfonamides	sulfonamide resistant dihydropteroate synthase folP	sulfonamide antibiotic;sulfone antibiotic	antibiotic target alteration	NA	NA	1	0	0	0	0	0	0	0	0	1	0	0	0	0	0	0	0	0	0	0	0	0	0	0	0	0	0
AAM15533_1	ARO_3003688	0	0	0	0	0	0	0	0	0	NA	NA	NA	NA	NA	NA	PvrR	phenotypic variant regulator	aminoglycoside antibiotic	resistance by absence	NA	NA	0	0	0	1	0	0	0	0	0	0	0	0	0	0	0	0	0	0	0	0	0	1	0	0	0	0	0
AAM76670_1	ARO_3002625	0	0	0	0	0	0	0	0	0	NA	NA	NA	NA	NA	NA	ANT(4)-IIb	ANT(4)	aminoglycoside antibiotic	antibiotic inactivation	NA	Achromobacter xylosoxidans, Pseudomonas aeruginosa	1	0	0	0	0	0	0	0	0	1	0	0	0	0	0	0	0	0	0	0	0	0	0	0	0	0	0
AAM92464_1	ARO_3002594	0	0	0	0	0	0	0	0	0	NA	NA	NA	NA	NA	NA	AAC(6)-IIa	AAC(6)	aminoglycoside antibiotic	antibiotic inactivation	Escherichia coli, Klebsiella pneumoniae, Pseudomonas aeruginosa, Proteus mirabilis, Klebsiella oxytoca, Pseudomonas putida, Achromobacter xylosoxidans, Enterobacter hormaechei, Enterobacter kobei	Proteus mirabilis, Acinetobacter baumannii, Escherichia coli, Klebsiella pneumoniae, Pseudomonas aeruginosa, Serratia marcescens, Klebsiella oxytoca, Pseudomonas putida, Enterobacter cloacae, Achromobacter xylosoxidans, Enterobacter hormaechei, Enterobacter kobei	1	0	0	0	0	0	0	0	0	0	0	0	1	0	0	0	0	0	0	0	0	0	0	0	0	0	0
AAN28721_1	ARO_3002871	0	0	0	0	0	0	0	0	0	NA	NA	NA	NA	NA	NA	tet37	tetracycline inactivation enzyme	tetracycline antibiotic	antibiotic inactivation	NA	NA	0	0	0	1	0	0	0	0	0	0	0	0	0	0	0	0	0	0	0	0	0	0	0	0	0	0	0
AAN28945	ARO_3003785	0	0	0	0	0	0	0	0	0	NA	NA	NA	NA	NA	NA	Chlamydia trachomatis intrinsic murA conferring resistance to fosfomycin	murA transferase	fosfomycin	antibiotic target alteration	NA	Chlamydia trachomatis	0	1	0	0	0	0	0	0	0	0	0	0	0	1	0	0	0	0	0	0	0	0	1	0	0	0	0
AAN32638_1	ARO_3000842	0	0	0	0	0	0	0	0	0	NA	NA	NA	NA	NA	NA	EBR-1 beta-lactamase	EBR beta-lactamase	carbapenem;cephalosporin;penam	antibiotic inactivation	NA	NA	0	1	0	0	0	0	0	0	0	0	0	0	0	0	0	0	0	0	0	0	0	0	0	0	0	0	0
AAN41427_1	ARO_3001775	0	0	0	0	0	0	0	0	0	NA	NA	NA	NA	NA	NA	OXA-119	OXA beta-lactamase	cephalosporin;penam	antibiotic inactivation	Pseudomonas aeruginosa	Pseudomonas aeruginosa	0	1	0	0	0	0	0	1	0	0	0	0	0	0	0	0	0	0	0	0	0	1	0	0	0	0	0
AAN41433_1	ARO_3002864	0	0	0	0	0	0	0	0	0	NA	NA	NA	NA	NA	NA	dfrB1	trimethoprim resistant dihydrofolate reductase dfr	diaminopyrimidine antibiotic	antibiotic target replacement	Pseudomonas aeruginosa, Acinetobacter baumannii	Acinetobacter baumannii, Pseudomonas aeruginosa	0	0	0	0	0	0	1	0	0	0	0	0	0	0	0	0	0	0	0	1	0	0	0	0	0	0	0
AAN52134_1	ARO_3002275	0	0	0	0	0	0	0	0	0	NA	NA	NA	NA	NA	NA	VIM-5	VIM beta-lactamase	carbapenem;cephalosporin;cephamycin;penam;penem	antibiotic inactivation	Pseudomonas aeruginosa, Enterobacter hormaechei	Enterobacter hormaechei, Pseudomonas aeruginosa	0	1	0	0	0	0	0	0	0	0	0	0	0	1	0	0	0	0	0	0	0	0	0	0	0	0	0
AAN63648_1	ARO_3000844	0	0	0	0	0	0	0	0	0	NA	NA	NA	NA	NA	NA	TUS-1 beta-lactamase	TUS beta-lactamase	carbapenem;cephalosporin;cephamycin	antibiotic inactivation	NA	NA	0	1	0	0	0	0	0	0	0	0	0	0	0	1	0	0	0	0	0	0	0	0	0	0	0	0	0
AAN86837_1	ARO_3000601	0	0	0	0	0	0	0	0	0	NA	NA	NA	NA	NA	NA	Erm38	Erm 23S ribosomal RNA methyltransferase	macrolide antibiotic;streptogramin antibiotic;lincosamide antibiotic	antibiotic target alteration	NA	NA	0	1	0	0	0	0	0	0	0	0	0	0	0	0	0	0	0	0	0	0	0	0	0	0	0	0	0
AAO47226_2	ARO_3003318	0	0	0	0	0	0	0	0	0	NA	NA	NA	NA	NA	NA	Streptomyces rishiriensis parY mutant conferring resistance to aminocoumarin	aminocoumarin resistant parY;aminocoumarin self resistant parY	aminocoumarin antibiotic	antibiotic target alteration	NA	NA	0	1	0	0	0	0	0	0	0	0	0	0	0	1	0	0	0	0	0	0	0	0	1	0	0	0	0
AAO83986_1	ARO_3002623	0	0	0	0	0	0	0	0	0	NA	NA	NA	NA	NA	NA	ANT(4)-Ia	ANT(4)	aminoglycoside antibiotic	antibiotic inactivation	NA	NA	0	1	0	0	0	0	0	1	0	0	0	0	0	0	0	0	0	0	0	0	0	1	0	0	0	0	0
AAP22374_1	ARO_3002248	0	0	0	0	0	0	0	0	0	NA	NA	NA	NA	NA	NA	CARB-9	CARB beta-lactamase	penam	antibiotic inactivation	Vibrio cholerae	Vibrio cholerae	0	1	0	0	0	0	0	0	0	0	0	0	0	1	0	0	0	0	0	0	0	1	0	0	0	0	0
AAP43642_1	ARO_3002588	0	0	0	0	0	0	0	0	0	NA	NA	NA	NA	NA	NA	AAC(6)-I30	AAC(6)	aminoglycoside antibiotic	antibiotic inactivation	NA	NA	0	1	0	0	0	0	0	0	0	0	0	0	0	0	0	0	0	0	0	0	0	1	0	0	0	0	0
AAP69916_1	ARO_3001780	0	0	0	0	0	0	0	0	0	NA	NA	NA	NA	NA	NA	OXA-85	OXA beta-lactamase	cephalosporin;penam	antibiotic inactivation	NA	NA	0	0	0	1	0	0	0	0	0	0	0	0	0	0	0	0	0	0	0	0	0	0	0	0	0	0	0
AAP74657_1	ARO_3000600	0	0	0	0	0	0	0	0	0	NA	NA	NA	NA	NA	NA	Erm(34)	Erm 23S ribosomal RNA methyltransferase	macrolide antibiotic;lincosamide antibiotic;streptogramin antibiotic	antibiotic target alteration	NA	NA	0	0	0	1	0	0	0	0	0	0	0	0	0	0	0	0	0	0	1	0	0	0	0	0	0	0	0
AAQ63644_1	ARO_3002670	0	0	0	0	0	0	0	0	0	NA	NA	NA	NA	NA	NA	cat	chloramphenicol acetyltransferase (CAT)	phenicol antibiotic	antibiotic inactivation	NA	NA	0	0	0	0	0	0	1	0	0	0	0	0	0	0	0	0	0	0	0	1	0	0	0	0	0	0	0
AAR03105_1	ARO_3001813	0	0	0	0	0	0	0	0	0	NA	NA	NA	NA	NA	NA	OXA-55	OXA beta-lactamase	cephalosporin;penam	antibiotic inactivation	NA	NA	0	1	0	0	0	0	0	0	0	0	0	0	0	1	0	0	0	0	0	0	0	0	0	0	0	0	0
AAR20595_1	ARO_3000090	0	0	0	0	0	0	0	0	0	NA	NA	NA	NA	NA	NA	BLA1	class A Bacillus anthracis Bla beta-lactamase	penam	antibiotic inactivation	Bacillus anthracis	Bacillus anthracis	1	0	0	0	0	0	0	0	0	1	0	0	0	0	0	0	0	0	0	0	0	0	0	0	0	0	0
AAR21614_1	ARO_3002529	0	0	0	0	0	0	0	0	0	NA	NA	NA	NA	NA	NA	AAC(3)-Id	AAC(3)	aminoglycoside antibiotic	antibiotic inactivation	Salmonella enterica	Pseudomonas aeruginosa, Salmonella enterica, Pseudomonas stutzeri	0	1	0	0	0	0	0	0	0	0	0	0	0	0	1	0	0	0	0	0	0	0	0	0	0	0	0
AAR32134_1	ARO_3001792	0	0	0	0	0	0	0	0	0	NA	NA	NA	NA	NA	NA	OXA-62	OXA beta-lactamase	cephalosporin;penam	antibiotic inactivation	NA	NA	0	1	0	0	0	0	0	0	0	0	1	0	0	1	1	0	1	0	0	1	0	1	0	0	1	1	0
AAR84672_1	ARO_3002925	0	0	0	0	0	0	0	0	0	NA	NA	NA	NA	NA	NA	vanRF	glycopeptide resistance gene cluster;vanR	glycopeptide antibiotic	antibiotic target alteration	NA	NA	0	1	0	0	0	0	0	1	0	0	0	0	0	0	0	0	0	0	0	0	0	1	0	0	0	0	0
AAR84673_1	ARO_3002936	0	0	0	0	0	0	0	0	0	NA	NA	NA	NA	NA	NA	vanSF	vanS;glycopeptide resistance gene cluster	glycopeptide antibiotic	antibiotic target alteration	NA	NA	1	0	0	0	0	0	0	0	0	0	1	0	0	0	0	0	0	0	0	0	0	0	0	0	0	0	0
AAR92235_1	ARO_3000602	0	0	0	0	0	0	0	0	0	NA	NA	NA	NA	NA	NA	Erm(39)	Erm 23S ribosomal RNA methyltransferase	macrolide antibiotic;lincosamide antibiotic;streptogramin antibiotic	antibiotic target alteration	NA	NA	1	0	0	0	0	0	0	0	0	0	0	0	0	0	0	0	0	0	0	0	0	0	0	0	0	0	0
AAR96051_1	ARO_3002894	0	0	0	0	0	0	0	0	0	NA	NA	NA	NA	NA	NA	otrC	ATP-binding cassette (ABC) antibiotic efflux pump	tetracycline antibiotic	antibiotic efflux	NA	NA	1	0	0	0	0	0	0	0	0	0	0	0	0	0	0	0	0	0	0	0	0	0	0	0	0	0	0
AAS79458_1	ARO_3001302	0	0	0	0	0	0	0	0	0	NA	NA	NA	NA	NA	NA	chrB	non-erm 23S ribosomal RNA methyltransferase (G748)	macrolide antibiotic;lincosamide antibiotic	antibiotic target alteration	NA	NA	0	0	0	1	0	0	0	0	0	0	0	0	0	0	0	0	0	0	0	0	0	0	0	0	0	0	0
AAT01092_1	ARO_3001773	0	0	0	0	0	0	0	0	0	NA	NA	NA	NA	NA	NA	OXA-61	OXA beta-lactamase	cephalosporin;penam	antibiotic inactivation	Campylobacter jejuni, Campylobacter coli	Campylobacter coli, Campylobacter jejuni	0	0	0	1	0	0	0	0	0	0	0	0	0	0	0	0	0	0	1	0	0	0	0	0	0	0	0
AAT90846_1	ARO_3003556	0	0	0	0	0	0	0	0	0	NA	NA	NA	NA	NA	NA	SLB-1	SHW beta-lactamase	cephalosporin;penam	antibiotic inactivation	NA	NA	0	0	0	1	0	0	0	0	0	0	0	0	0	0	0	0	0	0	0	0	0	0	0	0	0	0	0
AAT90847_1	ARO_3003557	0	0	0	0	0	0	0	0	0	NA	NA	NA	NA	NA	NA	SFB-1	SHW beta-lactamase	cephalosporin;penam	antibiotic inactivation	NA	NA	0	0	0	0	0	0	1	0	0	0	1	1	1	0	0	0	1	1	0	0	0	0	0	0	0	0	0
AAV85981_1	ARO_3000533	0	0	0	0	0	0	0	0	0	NA	NA	NA	NA	NA	NA	macA	ATP-binding cassette (ABC) antibiotic efflux pump	macrolide antibiotic	antibiotic efflux	Neisseria gonorrhoeae	Neisseria gonorrhoeae, Neisseria meningitidis	1	0	0	0	0	0	0	0	0	1	0	0	0	0	0	0	0	0	0	0	0	0	0	0	0	0	0
AAV85982_1	ARO_3000535	0	0	0	0	0	0	0	0	0	NA	NA	NA	NA	NA	NA	macB	ATP-binding cassette (ABC) antibiotic efflux pump	macrolide antibiotic	antibiotic efflux	Neisseria gonorrhoeae	Neisseria meningitidis, Neisseria gonorrhoeae	0	1	0	0	0	0	0	0	0	0	1	0	0	1	1	0	1	0	0	1	0	1	0	0	1	1	0
AAX55643_1	ARO_3003558	0	0	0	0	0	0	0	0	0	NA	NA	NA	NA	NA	NA	y56 beta-lactamase	BlaA beta-lactamase	cephalosporin;penam	antibiotic inactivation	Yersinia enterocolitica	Yersinia enterocolitica	0	0	0	1	0	0	0	0	0	0	0	0	0	0	0	0	0	0	0	0	0	0	0	0	0	0	0
ABA28305_2	ARO_3000462	0	0	0	0	0	0	0	0	0	NA	NA	NA	NA	NA	NA	mgtA	mgt macrolide glycotransferase	macrolide antibiotic	antibiotic inactivation	NA	NA	0	0	0	1	0	0	0	0	0	0	0	0	0	0	0	0	0	0	0	0	0	0	0	0	0	0	0
ABA42118_2	ARO_3000866	0	0	0	0	0	0	0	0	0	NA	NA	NA	NA	NA	NA	oleI	ole glycosyltransferase	macrolide antibiotic	antibiotic inactivation	NA	NA	0	1	0	0	0	0	0	0	0	0	0	0	0	1	0	0	0	0	0	0	0	0	0	0	0	0	0
ABA42119_1	ARO_3000865	0	0	0	0	0	0	0	0	0	NA	NA	NA	NA	NA	NA	oleD	ole glycosyltransferase	macrolide antibiotic	antibiotic inactivation	NA	NA	0	0	1	0	0	0	0	0	0	0	0	0	0	1	0	0	0	0	0	0	0	0	0	0	0	0	0
ABA71726_1	ARO_3000575	0	0	0	0	0	0	0	0	0	NA	NA	NA	NA	NA	NA	vanU	glycopeptide resistance gene cluster;van ligase	glycopeptide antibiotic	antibiotic target alteration	NA	NA	0	1	0	0	0	0	0	0	0	0	0	0	0	0	0	0	0	0	0	0	0	0	0	0	0	0	0
ABA71727_1	ARO_3002926	0	0	0	0	0	0	0	0	0	NA	NA	NA	NA	NA	NA	vanRG	glycopeptide resistance gene cluster;vanR	glycopeptide antibiotic	antibiotic target alteration	Clostridioides difficile, Streptococcus agalactiae, Streptococcus anginosus, Enterococcus faecium	Enterococcus faecium, Clostridioides difficile, Streptococcus agalactiae, Streptococcus anginosus	0	1	0	1	0	0	0	0	1	0	1	1	1	1	1	0	1	1	1	1	0	1	0	0	0	0	0
ABA71728_1	ARO_3002937	0	0	0	0	0	0	0	0	0	NA	NA	NA	NA	NA	NA	vanSG	vanS;glycopeptide resistance gene cluster	glycopeptide antibiotic	antibiotic target alteration	Clostridioides difficile, Streptococcus anginosus	Clostridioides difficile, Streptococcus agalactiae, Enterococcus faecium, Streptococcus anginosus	0	1	0	0	0	0	0	0	1	0	1	1	1	1	1	0	1	1	1	1	0	1	0	0	0	0	0
ABA71729_1	ARO_3002959	0	0	0	0	0	0	0	0	0	NA	NA	NA	NA	NA	NA	vanYG1	vanY;glycopeptide resistance gene cluster	glycopeptide antibiotic	antibiotic target alteration	Enterococcus faecium, Clostridioides difficile, Streptococcus agalactiae, Streptococcus anginosus	Enterococcus faecium, Clostridioides difficile, Streptococcus agalactiae, Streptococcus anginosus	0	1	0	0	0	0	0	0	0	0	0	0	0	1	0	0	0	0	0	0	0	0	0	0	0	0	0
ABA71731_1	ARO_3002909	0	0	0	0	0	0	0	0	0	NA	NA	NA	NA	NA	NA	vanG	glycopeptide resistance gene cluster;van ligase	glycopeptide antibiotic	antibiotic target alteration	Clostridioides difficile, Enterococcus faecium, Streptococcus anginosus, Streptococcus agalactiae	Clostridioides difficile, Enterococcus faecium, Streptococcus anginosus, Streptococcus agalactiae	1	0	0	0	0	0	0	0	0	0	1	0	1	0	0	0	0	1	0	0	0	0	0	0	0	0	0
ABA71733_1	ARO_3002972	0	0	0	0	0	0	0	0	0	NA	NA	NA	NA	NA	NA	vanTG	glycopeptide resistance gene cluster;vanT	glycopeptide antibiotic	antibiotic target alteration	Streptococcus anginosus, Enterococcus faecium, Clostridioides difficile, Streptococcus agalactiae	Enterococcus faecium, Clostridioides difficile, Streptococcus agalactiae, Streptococcus anginosus	0	0	0	0	0	0	1	0	0	0	1	1	1	0	0	0	1	1	0	0	0	0	0	0	0	0	0
ABB43029_1	ARO_3002539	0	0	0	0	0	0	0	0	0	NA	NA	NA	NA	NA	NA	AAC(3)-IV	AAC(3)	aminoglycoside antibiotic	antibiotic inactivation	Pseudomonas aeruginosa, Morganella morganii, Proteus vulgaris, Providencia rettgeri, Providencia stuartii, Enterobacter hormaechei, Vibrio parahaemolyticus, Citrobacter freundii, Shigella sonnei, Proteus mirabilis, Klebsiella pneumoniae, Escherichia coli, Salmonella enterica	Morganella morganii, Proteus vulgaris, Providencia rettgeri, Providencia stuartii, Acinetobacter nosocomialis, Enterobacter hormaechei, Vibrio parahaemolyticus, Enterobacter cloacae, Shigella flexneri, Shigella sonnei, Proteus mirabilis, Pseudomonas aeruginosa, Citrobacter freundii, Klebsiella pneumoniae, Escherichia coli, Salmonella enterica, Acinetobacter baumannii	1	0	0	0	0	0	0	0	0	1	0	0	0	0	0	0	0	0	0	0	0	0	0	0	0	0	0
ABB71176_1	ARO_3003020	0	0	0	0	0	0	0	0	0	NA	NA	NA	NA	NA	NA	dfrA25	trimethoprim resistant dihydrofolate reductase dfr	diaminopyrimidine antibiotic	antibiotic target replacement	Salmonella enterica, Escherichia coli, Klebsiella pneumoniae, Enterobacter hormaechei, Enterobacter kobei	Enterobacter kobei, Salmonella enterica, Escherichia coli, Klebsiella pneumoniae, Enterobacter hormaechei	1	0	0	0	0	0	0	0	0	0	1	0	0	0	0	0	0	0	0	0	0	0	0	0	0	0	0
ABC68330_1	ARO_3002640	0	0	0	0	0	0	0	0	0	NA	NA	NA	NA	NA	NA	APH(3)-Ic	APH(3)	aminoglycoside antibiotic	antibiotic inactivation	NA	NA	1	0	0	0	0	0	0	0	0	0	1	0	0	0	0	0	0	0	0	0	0	0	0	0	0	0	0
ABC88434_1	ARO_3002213	0	0	0	0	0	0	0	0	0	NA	NA	NA	NA	NA	NA	IMP-22	IMP beta-lactamase	carbapenem;cephalosporin;cephamycin;penam;penem	antibiotic inactivation	NA	NA	0	0	0	0	0	0	1	0	0	0	0	0	0	0	0	0	0	0	0	1	0	0	0	0	0	0	0
ABF33001_1	ARO_3003969	0	0	0	0	0	0	0	0	0	NA	NA	NA	NA	NA	NA	lmrP	major facilitator superfamily (MFS) antibiotic efflux pump	macrolide antibiotic;lincosamide antibiotic;streptogramin antibiotic;tetracycline antibiotic	antibiotic efflux	Streptococcus pyogenes	Streptococcus pyogenes	0	1	0	0	0	0	0	0	0	1	1	1	1	0	0	0	0	0	0	0	0	0	0	0	0	0	0
ABF50909_1	ARO_3002521	0	0	0	0	0	0	0	0	0	NA	NA	NA	NA	NA	NA	OCH-8	OCH beta-lactamase	monobactam;cephalosporin;cephamycin;penam;penem	antibiotic inactivation	NA	NA	1	0	0	0	0	0	0	0	0	0	1	0	0	0	0	0	0	0	0	0	0	0	0	0	0	0	0
ABG49324_1	ARO_3002609	0	0	0	0	0	0	0	0	0	NA	NA	NA	NA	NA	NA	aadA9	ANT(3)	aminoglycoside antibiotic	antibiotic inactivation	NA	Pseudomonas aeruginosa, Salmonella enterica, Citrobacter freundii, Enterobacter hormaechei, Escherichia coli, Klebsiella pneumoniae	1	0	0	0	0	0	0	0	0	0	0	0	0	0	1	0	0	0	0	0	0	0	0	0	0	0	0
ABI50486_1	ARO_3002707	0	0	0	0	0	0	0	0	0	NA	NA	NA	NA	NA	NA	QnrA1	quinolone resistance protein (qnr)	fluoroquinolone antibiotic	antibiotic target protection	Salmonella enterica, Escherichia coli, Klebsiella pneumoniae, Pseudomonas aeruginosa, Klebsiella aerogenes, Proteus mirabilis, Serratia marcescens, Klebsiella oxytoca, Enterobacter cloacae, Citrobacter freundii, Enterobacter asburiae, Providencia stuartii, Enterobacter hormaechei, Enterobacter kobei, Raoultella planticola	Raoultella planticola, Salmonella enterica, Escherichia coli, Klebsiella pneumoniae, Pseudomonas aeruginosa, Klebsiella aerogenes, Proteus mirabilis, Serratia marcescens, Klebsiella oxytoca, Enterobacter cloacae, Citrobacter freundii, Enterobacter asburiae, Providencia stuartii, Enterobacter hormaechei, Enterobacter kobei	0	1	0	0	0	0	0	0	0	1	1	1	1	0	0	0	0	0	0	0	0	0	0	0	0	0	0
ABR10839_1	ARO_3002586	0	0	0	0	0	0	0	0	0	NA	NA	NA	NA	NA	NA	AAC(6)-32	AAC(6)	aminoglycoside antibiotic	antibiotic inactivation	Pseudomonas aeruginosa	Pseudomonas aeruginosa, Klebsiella pneumoniae, Burkholderia cenocepacia	0	1	0	0	0	0	0	0	0	1	1	1	1	0	0	0	0	0	0	0	0	0	0	0	0	0	0
ABR14060_1	ARO_3002838	0	0	0	0	0	0	0	0	0	NA	NA	NA	NA	NA	NA	lnuD	lincosamide nucleotidyltransferase (LNU)	lincosamide antibiotic	antibiotic inactivation	NA	NA	0	1	0	0	0	0	0	0	0	0	0	0	0	1	1	0	0	0	0	0	0	1	0	0	0	0	0
ABS29619_1	ARO_3000841	0	0	0	0	0	0	0	0	0	NA	NA	NA	NA	NA	NA	CGB-1 beta-lactamase	CGB beta-lactamase	carbapenem;cephalosporin;penam	antibiotic inactivation	NA	NA	0	0	0	1	0	0	0	0	0	0	0	0	0	0	0	0	0	0	1	0	0	0	0	0	0	0	0
ABS43151_1	ARO_3000784	0	0	0	0	0	0	0	0	0	NA	NA	NA	NA	NA	NA	cmeB	resistance-nodulation-cell division (RND) antibiotic efflux pump	macrolide antibiotic;fluoroquinolone antibiotic;cephalosporin;fusidic acid	antibiotic efflux	Campylobacter jejuni	Campylobacter jejuni, Campylobacter coli, Vibrio parahaemolyticus, Klebsiella pneumoniae	0	1	0	0	0	0	0	0	0	0	0	0	0	1	0	0	0	0	0	0	0	0	0	0	0	0	0
ABS43901_1	ARO_3000783	0	0	0	0	0	0	0	0	0	NA	NA	NA	NA	NA	NA	cmeA	resistance-nodulation-cell division (RND) antibiotic efflux pump	macrolide antibiotic;fluoroquinolone antibiotic;cephalosporin;fusidic acid	antibiotic efflux	Campylobacter jejuni	Campylobacter coli, Campylobacter jejuni	0	1	0	0	0	0	0	0	0	0	0	0	0	0	1	0	0	0	0	1	0	1	0	0	0	0	0
ABU39978_1	ARO_3000160	0	0	0	0	0	0	0	0	0	NA	NA	NA	NA	NA	NA	blaI	blaZ beta-lactamase	penam	antibiotic inactivation	NA	NA	0	1	0	0	0	0	0	0	0	0	0	0	0	1	0	0	0	0	0	0	1	0	0	0	0	0	0
ABU39979_1	ARO_3000217	0	0	0	0	0	0	0	0	0	NA	NA	NA	NA	NA	NA	blaR1	blaZ beta-lactamase	penam	antibiotic inactivation	NA	NA	0	1	0	0	0	0	0	1	0	0	0	0	0	1	1	0	1	0	0	1	0	0	0	0	0	0	0
ABV26707_1	ARO_3002850	0	0	0	0	0	0	0	0	0	NA	NA	NA	NA	NA	NA	arr-5	rifampin ADP-ribosyltransferase (Arr)	rifamycin antibiotic	antibiotic inactivation	Klebsiella pneumoniae, Serratia marcescens	Serratia marcescens, Klebsiella pneumoniae	1	0	0	0	0	0	0	0	0	0	1	0	1	0	0	0	0	0	0	0	0	0	0	0	0	0	0
ABW06859_1	ARO_3000603	0	0	0	0	0	0	0	0	0	NA	NA	NA	NA	NA	NA	Erm(41)	Erm 23S ribosomal RNA methyltransferase	macrolide antibiotic;lincosamide antibiotic;streptogramin antibiotic	antibiotic target alteration	NA	Mycobacteroides abscessus	0	1	0	0	0	0	0	0	0	0	0	0	0	0	1	0	0	0	0	1	0	1	0	0	0	0	0
ABW70410_1	ARO_3001644	0	0	0	0	0	0	0	0	0	NA	NA	NA	NA	NA	NA	OXA-113	OXA beta-lactamase	cephalosporin;penam	antibiotic inactivation	Acinetobacter baumannii	Acinetobacter baumannii	0	1	0	0	0	0	0	1	0	1	1	1	1	1	1	0	1	0	0	0	0	1	0	0	0	0	0
ABX54687_1	ARO_3002910	0	0	0	0	0	0	0	0	0	NA	NA	NA	NA	NA	NA	vanL	glycopeptide resistance gene cluster;van ligase	glycopeptide antibiotic	antibiotic target alteration	NA	NA	0	1	0	0	0	0	0	0	0	0	0	0	0	0	0	0	0	0	0	0	1	0	0	0	0	0	0
ABX54689_1	ARO_3002973	0	0	0	0	0	0	0	0	0	NA	NA	NA	NA	NA	NA	vanTmL	glycopeptide resistance gene cluster;vanT	glycopeptide antibiotic	antibiotic target alteration	NA	NA	0	1	0	0	0	0	0	1	0	0	0	0	0	1	0	0	0	0	0	0	0	1	0	0	0	0	0
ABX54690_1	ARO_3002974	0	0	0	0	0	0	0	0	0	NA	NA	NA	NA	NA	NA	vanTrL	glycopeptide resistance gene cluster;vanT	glycopeptide antibiotic	antibiotic target alteration	NA	NA	0	1	0	0	0	0	0	0	1	0	0	0	0	1	0	0	0	1	0	0	0	0	0	0	0	0	0
ABX54691_1	ARO_3002927	0	0	0	0	0	0	0	0	0	NA	NA	NA	NA	NA	NA	vanRL	glycopeptide resistance gene cluster;vanR	glycopeptide antibiotic	antibiotic target alteration	NA	NA	0	1	0	0	0	0	0	0	1	0	0	0	0	1	0	0	0	1	0	0	0	0	0	0	0	0	0
ABX54692_1	ARO_3002938	0	0	0	0	0	0	0	0	0	NA	NA	NA	NA	NA	NA	vanSL	vanS;glycopeptide resistance gene cluster	glycopeptide antibiotic	antibiotic target alteration	NA	NA	0	0	0	1	0	0	0	0	0	0	0	0	0	0	0	0	0	0	0	0	0	1	0	0	0	0	0
ABY64751_1	ARO_3002667	0	0	0	0	0	0	0	0	0	NA	NA	NA	NA	NA	NA	rmtD	16S rRNA methyltransferase (G1405)	aminoglycoside antibiotic	antibiotic target alteration	Escherichia coli, Klebsiella pneumoniae, Pseudomonas aeruginosa	Klebsiella pneumoniae, Pseudomonas aeruginosa, Escherichia coli	0	1	0	0	0	0	0	0	0	0	0	0	0	0	1	0	0	0	0	1	0	1	0	0	0	0	0
ACD35503_1	ARO_3000572	0	0	0	0	0	0	0	0	0	NA	NA	NA	NA	NA	NA	tet(42)	major facilitator superfamily (MFS) antibiotic efflux pump	tetracycline antibiotic	antibiotic efflux	NA	NA	0	1	0	0	0	0	0	0	0	0	0	0	0	0	0	0	0	0	0	0	0	0	0	0	1	0	1
ACE62798_1	ARO_3002317	0	0	0	0	0	0	0	0	0	NA	NA	NA	NA	NA	NA	KPC-7	KPC beta-lactamase	monobactam;carbapenem;cephalosporin;penam	antibiotic inactivation	Klebsiella pneumoniae	Klebsiella pneumoniae	0	1	0	0	0	0	0	0	0	0	0	0	0	1	0	0	0	0	0	0	1	0	0	0	0	0	0
ACH50230_1	ARO_3003379	0	0	0	0	0	0	0	0	0	NA	NA	NA	NA	NA	NA	Salmonella enterica ramR mutants	resistance-nodulation-cell division (RND) antibiotic efflux pump	fluoroquinolone antibiotic;cephalosporin;glycylcycline;penam;tetracycline antibiotic;rifamycin antibiotic;phenicol antibiotic;triclosan	antibiotic target alteration;antibiotic efflux	NA	Salmonella enterica	0	1	0	0	0	0	0	0	1	1	1	0	1	1	1	0	0	0	0	1	0	1	0	0	0	0	0
ACH58980_1	ARO_3002482	0	0	0	0	0	0	0	0	0	NA	NA	NA	NA	NA	NA	LRA-1	class A LRA beta-lactamase	cephalosporin;penam	antibiotic inactivation	NA	NA	1	0	0	0	0	0	0	0	0	0	0	0	0	0	1	0	0	0	0	0	0	0	0	0	0	0	0
ACH58985_1	ARO_3002485	0	0	0	0	0	0	0	0	0	NA	NA	NA	NA	NA	NA	LRA-2	subclass B3 LRA beta-lactamase	cephalosporin;penam	antibiotic inactivation	NA	NA	0	1	0	0	0	0	0	0	0	0	0	0	0	0	0	0	0	0	0	0	1	0	0	0	0	0	0
ACH58987_1	ARO_3002510	0	0	0	0	0	0	0	0	0	NA	NA	NA	NA	NA	NA	LRA-3	subclass B3 LRA beta-lactamase	cephalosporin;penam	antibiotic inactivation	NA	NA	1	0	0	0	0	0	0	0	0	0	0	0	0	0	1	0	0	0	0	0	0	0	0	0	0	0	0
ACH58988_1	ARO_3002487	0	0	0	0	0	0	0	0	0	NA	NA	NA	NA	NA	NA	LRA-8	subclass B3 LRA beta-lactamase	cephalosporin;penam	antibiotic inactivation	NA	NA	0	1	0	0	0	0	0	1	0	0	0	0	0	1	0	0	0	0	0	0	0	1	0	0	0	0	0
ACH58990_1	ARO_3002511	0	0	0	0	0	0	0	0	0	NA	NA	NA	NA	NA	NA	LRA-12	subclass B3 LRA beta-lactamase	cephalosporin;penam	antibiotic inactivation	NA	NA	1	0	0	0	0	0	0	0	0	0	1	0	1	0	0	0	0	0	0	0	0	0	0	0	0	0	0
ACH58991_1	ARO_3002484	0	0	0	0	0	0	0	0	0	NA	NA	NA	NA	NA	NA	LRA-13	class C LRA beta-lactamase;class D LRA beta-lactamase	cephalosporin;penam	antibiotic inactivation	NA	NA	1	0	0	0	0	0	0	0	0	0	0	0	0	0	0	0	0	0	0	0	0	0	0	0	0	1	0
ACH58994_1	ARO_3002512	0	0	0	0	0	0	0	0	0	NA	NA	NA	NA	NA	NA	LRA-17	subclass B3 LRA beta-lactamase	cephalosporin;penam	antibiotic inactivation	NA	NA	0	0	1	0	0	0	0	0	0	0	0	0	0	0	0	0	0	0	0	0	0	1	0	0	0	0	0
ACH58997_1	ARO_3002492	0	0	0	0	0	0	0	0	0	NA	NA	NA	NA	NA	NA	LRA-18	class C LRA beta-lactamase	cephalosporin;penam	antibiotic inactivation	NA	NA	0	1	0	0	0	0	0	1	0	1	1	1	1	1	1	0	1	0	0	0	0	1	0	0	0	0	0
ACH58998_1	ARO_3002486	0	0	0	0	0	0	0	0	0	NA	NA	NA	NA	NA	NA	LRA-7	subclass B3 LRA beta-lactamase	cephalosporin;penam	antibiotic inactivation	NA	NA	0	1	0	0	0	0	0	0	0	0	0	0	0	0	1	0	0	0	0	1	0	1	0	0	0	0	0
ACH58999_1	ARO_3002489	0	0	0	0	0	0	0	0	0	NA	NA	NA	NA	NA	NA	LRA-10	class C LRA beta-lactamase	cephalosporin;penam	antibiotic inactivation	NA	NA	0	1	0	0	0	0	0	0	0	0	0	0	0	0	1	0	0	0	0	1	0	1	0	0	0	0	0
ACH59002_1	ARO_3002483	0	0	0	0	0	0	0	0	0	NA	NA	NA	NA	NA	NA	LRA-5	class A LRA beta-lactamase	cephalosporin;penam	antibiotic inactivation	NA	NA	0	1	0	0	0	0	0	0	1	0	0	0	0	1	0	0	0	1	0	0	0	0	0	0	0	0	0
ACH59005_1	ARO_3002513	0	0	0	0	0	0	0	0	0	NA	NA	NA	NA	NA	NA	LRA-19	subclass B3 LRA beta-lactamase	cephalosporin;penam	antibiotic inactivation	NA	NA	0	1	0	0	0	0	0	0	0	1	0	0	0	0	0	0	0	0	0	0	0	0	0	0	0	0	0
ACI28281_1	ARO_3001779	0	0	0	0	0	0	0	0	0	NA	NA	NA	NA	NA	NA	OXA-146	OXA beta-lactamase	cephalosporin;penam	antibiotic inactivation	NA	Acinetobacter baumannii	0	1	0	0	0	0	0	0	1	1	1	0	1	1	1	0	0	0	0	1	0	1	0	0	0	0	0
ACI28880_1	ARO_3002575	0	0	0	0	0	0	0	0	0	NA	NA	NA	NA	NA	NA	AAC(6)-Iai	AAC(6)	aminoglycoside antibiotic	antibiotic inactivation	NA	Pseudomonas aeruginosa	0	1	0	0	0	0	0	1	1	1	1	1	1	1	1	0	1	1	1	1	0	1	0	0	0	0	0
ACK75961_1	ARO_3002787	0	0	0	0	0	0	0	0	0	NA	NA	NA	NA	NA	NA	QnrC	quinolone resistance protein (qnr)	fluoroquinolone antibiotic	antibiotic target protection	NA	Vibrio parahaemolyticus	0	1	0	0	0	0	0	0	0	1	0	0	0	0	0	0	0	0	0	0	0	0	0	0	0	0	0
ACL82957_1	ARO_3002928	0	0	0	0	0	0	0	0	0	NA	NA	NA	NA	NA	NA	vanRM	glycopeptide resistance gene cluster;vanR	glycopeptide antibiotic	antibiotic target alteration	Klebsiella pneumoniae, Enterococcus faecium	Enterococcus faecium, Klebsiella pneumoniae	1	0	0	0	0	0	0	0	0	0	1	0	1	0	0	0	0	0	0	0	0	0	0	0	0	0	0
ACL82958_1	ARO_3002939	0	0	0	0	0	0	0	0	0	NA	NA	NA	NA	NA	NA	vanSM	vanS;glycopeptide resistance gene cluster	glycopeptide antibiotic	antibiotic target alteration	Enterococcus faecium	Enterococcus faecium, Klebsiella pneumoniae	0	0	0	1	0	0	0	0	0	0	0	0	0	0	0	0	0	0	0	0	0	0	0	0	0	0	0
ACL82959_1	ARO_3002961	0	0	0	0	0	0	0	0	0	NA	NA	NA	NA	NA	NA	vanYM	vanY;glycopeptide resistance gene cluster	glycopeptide antibiotic	antibiotic target alteration	Klebsiella pneumoniae, Enterococcus faecium	Enterococcus faecium, Klebsiella pneumoniae	1	0	0	0	0	0	0	0	0	1	0	0	0	0	0	0	0	0	0	0	0	0	0	0	0	0	0
ACL82960_1	ARO_3002947	0	0	0	0	0	0	0	0	0	NA	NA	NA	NA	NA	NA	vanHM	vanH;glycopeptide resistance gene cluster	glycopeptide antibiotic	antibiotic target alteration	Enterococcus faecium, Klebsiella pneumoniae	Klebsiella pneumoniae, Enterococcus faecium	1	0	0	0	0	0	0	0	0	1	0	0	0	0	0	0	0	0	0	0	0	0	0	0	0	0	0
ACL82961_1	ARO_3002911	0	0	0	0	0	0	0	0	0	NA	NA	NA	NA	NA	NA	vanM	glycopeptide resistance gene cluster;van ligase	glycopeptide antibiotic	antibiotic target alteration	Enterococcus faecium, Klebsiella pneumoniae	Klebsiella pneumoniae, Enterococcus faecium	0	1	0	0	0	0	0	0	0	0	0	0	0	0	1	0	0	0	0	0	0	0	0	0	0	0	0
ACL82962_1	ARO_3002953	0	0	0	0	0	0	0	0	0	NA	NA	NA	NA	NA	NA	vanXM	vanX;glycopeptide resistance gene cluster	glycopeptide antibiotic	antibiotic target alteration	Klebsiella pneumoniae, Enterococcus faecium	Enterococcus faecium, Klebsiella pneumoniae	0	1	0	0	0	0	0	0	1	0	1	1	1	1	1	0	1	1	1	1	0	1	0	0	0	0	0
ACS44784_1	ARO_3002185	0	0	0	0	0	0	0	0	0	NA	NA	NA	NA	NA	NA	MOX-6	MOX beta-lactamase	cephalosporin;cephamycin;penam	antibiotic inactivation	NA	NA	1	0	0	0	0	0	0	0	0	1	0	0	0	0	0	0	0	0	0	0	0	0	0	0	0	0	0
ACS83748_1	ARO_3000573	0	0	0	0	0	0	0	0	0	NA	NA	NA	NA	NA	NA	tet(43)	major facilitator superfamily (MFS) antibiotic efflux pump	tetracycline antibiotic	antibiotic efflux	NA	NA	1	0	0	0	0	0	0	0	0	0	0	0	1	0	0	0	0	0	0	0	0	0	0	0	0	0	0
ACT09140_1	ARO_3002387	0	0	0	0	0	0	0	0	0	NA	NA	NA	NA	NA	NA	BEL-3	BEL beta-lactamase	monobactam;cephalosporin;penam	antibiotic inactivation	NA	NA	1	0	0	0	0	0	0	0	0	1	0	0	0	0	0	0	0	0	0	0	0	0	0	0	0	0	0
ACT66697_1	ARO_3000846	0	0	0	0	0	0	0	0	0	NA	NA	NA	NA	NA	NA	SIM-1 beta-lactamase	SIM beta-lactamase	carbapenem;cephalosporin;penam	antibiotic inactivation	NA	NA	0	1	0	0	0	0	0	1	0	0	0	0	0	0	1	0	0	0	0	0	0	1	0	0	0	0	0
ACX71212_1	ARO_3001860	0	0	0	0	0	0	0	0	0	NA	NA	NA	NA	NA	NA	IMI-3	IMI beta-lactamase	carbapenem	antibiotic inactivation	NA	NA	0	0	0	1	0	0	0	0	0	0	0	0	0	0	0	0	0	0	0	0	0	0	0	0	1	0	1
ACX92986_2	ARO_3002832	0	0	0	0	0	0	0	0	0	NA	NA	NA	NA	NA	NA	vgaD	ATP-binding cassette (ABC) antibiotic efflux pump	streptogramin antibiotic;pleuromutilin antibiotic	antibiotic efflux	NA	NA	1	0	0	0	0	0	0	0	0	0	0	0	0	0	1	0	0	0	0	0	0	0	0	0	0	0	0
ACX92987_1	ARO_3002845	0	0	0	0	0	0	0	0	0	NA	NA	NA	NA	NA	NA	vatH	streptogramin vat acetyltransferase	streptogramin antibiotic	antibiotic inactivation	NA	NA	1	0	0	0	0	0	0	0	0	1	0	0	0	0	0	0	0	0	0	0	0	0	0	0	0	0	0
ACZ65153_1	ARO_3002265	0	0	0	0	0	0	0	0	0	NA	NA	NA	NA	NA	NA	IND-9	IND beta-lactamase	carbapenem	antibiotic inactivation	NA	NA	0	0	0	0	0	0	1	0	0	0	0	0	0	0	0	0	0	0	0	1	0	0	0	0	0	0	0
ADC55560_1	ARO_3000858	0	0	0	0	0	0	0	0	0	NA	NA	NA	NA	NA	NA	armA	16S rRNA methyltransferase (G1405)	aminoglycoside antibiotic	antibiotic target alteration	Acinetobacter baumannii, Salmonella enterica, Escherichia coli, Klebsiella pneumoniae, Pseudomonas aeruginosa, Proteus mirabilis, Vibrio cholerae, Enterobacter cloacae, Citrobacter freundii, Morganella morganii, Providencia rettgeri, Providencia stuartii, Enterobacter hormaechei, Enterobacter kobei, Raoultella planticola	Acinetobacter baumannii, Salmonella enterica, Escherichia coli, Klebsiella pneumoniae, Pseudomonas aeruginosa, Proteus mirabilis, Vibrio cholerae, Enterobacter cloacae, Citrobacter freundii, Morganella morganii, Providencia rettgeri, Providencia stuartii, Enterobacter hormaechei, Enterobacter kobei, Raoultella planticola	1	0	0	0	0	0	0	0	0	0	0	0	0	0	1	0	0	0	0	0	0	0	0	0	0	0	0
ADE08374_2	ARO_3003196	0	0	0	0	0	0	0	0	0	NA	NA	NA	NA	NA	NA	tet(45)	major facilitator superfamily (MFS) antibiotic efflux pump	tetracycline antibiotic	antibiotic efflux	NA	Campylobacter coli, Staphylococcus aureus, Klebsiella pneumoniae, Enterococcus faecalis, Pseudomonas aeruginosa, Streptococcus pyogenes, Enterococcus faecium, Bacillus anthracis, Streptococcus agalactiae, Staphylococcus epidermidis, Morganella morganii, Streptococcus anginosus, Staphylococcus pseudintermedius	1	0	0	0	0	0	0	0	0	1	0	0	0	0	0	0	0	0	0	0	0	0	0	0	0	0	0
ADI81040_1	ARO_3002800	0	0	0	0	0	0	0	0	0	NA	NA	NA	NA	NA	NA	QnrVC3	quinolone resistance protein (qnr)	fluoroquinolone antibiotic	antibiotic target protection	NA	NA	1	0	0	0	0	0	0	0	0	1	0	0	0	0	0	0	0	0	0	0	0	0	0	0	0	0	0
ADK25051_1	ARO_3002268	0	0	0	0	0	0	0	0	0	NA	NA	NA	NA	NA	NA	IND-12	IND beta-lactamase	carbapenem	antibiotic inactivation	NA	NA	1	0	0	0	0	0	0	0	0	1	0	0	0	0	0	0	0	0	0	0	0	0	0	0	0	0	0
ADM92605_1	ARO_3000553	0	0	0	0	0	0	0	0	0	NA	NA	NA	NA	NA	NA	adeR	resistance-nodulation-cell division (RND) antibiotic efflux pump	glycylcycline;tetracycline antibiotic	antibiotic efflux	Acinetobacter baumannii	Klebsiella pneumoniae, Escherichia coli, Acinetobacter baumannii, Acinetobacter nosocomialis	1	0	0	0	0	0	0	0	0	1	0	0	0	0	0	0	0	0	0	0	0	0	0	0	0	0	0
ADM92606_1	ARO_3000549	0	0	0	0	0	0	0	0	0	NA	NA	NA	NA	NA	NA	adeS	resistance-nodulation-cell division (RND) antibiotic efflux pump	glycylcycline;tetracycline antibiotic	antibiotic efflux	Acinetobacter baumannii	Escherichia coli, Acinetobacter baumannii, Klebsiella pneumoniae	1	0	0	0	0	0	0	0	0	0	0	0	0	0	0	0	0	0	0	0	0	0	0	0	0	0	1
ADQ43421_1	ARO_3002646	0	0	0	0	0	0	0	0	0	NA	NA	NA	NA	NA	NA	APH(3)-IIc	APH(3)	aminoglycoside antibiotic	antibiotic inactivation	NA	Stenotrophomonas maltophilia	1	0	0	0	0	0	0	0	0	1	0	0	0	0	0	0	0	0	0	0	0	0	0	0	0	0	0
ADT64081_1	ARO_3000813	0	0	0	0	0	0	0	0	0	NA	NA	NA	NA	NA	NA	MexS	resistance-nodulation-cell division (RND) antibiotic efflux pump	fluoroquinolone antibiotic;diaminopyrimidine antibiotic;phenicol antibiotic	antibiotic efflux	NA	Pseudomonas aeruginosa, Klebsiella pneumoniae, Escherichia coli, Pseudomonas fluorescens	1	0	0	0	0	0	0	0	0	1	0	0	0	0	0	0	0	0	0	0	0	0	0	0	0	0	0
ADT70779_1	ARO_3001805	0	0	0	0	0	0	0	0	0	NA	NA	NA	NA	NA	NA	OXA-198	OXA beta-lactamase	cephalosporin;penam	antibiotic inactivation	Citrobacter youngae, Pseudomonas aeruginosa	Pseudomonas aeruginosa, Citrobacter youngae	0	0	0	1	0	0	0	0	0	0	0	0	0	0	0	0	0	0	0	0	0	0	0	0	1	0	1
ADV91011_1	ARO_3000245	0	0	0	0	0	0	0	0	0	NA	NA	NA	NA	NA	NA	RbpA	RbpA bacterial RNA polymerase-binding protein	rifamycin antibiotic	antibiotic target protection	NA	Mycobacteroides abscessus, Mycobacterium tuberculosis	1	0	0	0	0	0	0	0	0	0	0	0	1	0	0	0	0	0	0	0	0	0	0	0	0	0	0
ADX95999_1	ARO_3002873	0	0	0	0	0	0	0	0	0	NA	NA	NA	NA	NA	NA	FosB3	fosfomycin thiol transferase	fosfomycin	antibiotic inactivation	Enterococcus faecalis, Enterococcus faecium	Enterococcus faecalis, Enterococcus faecium	0	0	0	1	0	0	0	0	0	0	0	0	0	0	0	0	0	0	0	0	0	0	0	0	1	0	1
ADZ48685_1	ARO_3002346	0	0	0	0	0	0	0	0	0	NA	NA	NA	NA	NA	NA	GES-17	GES beta-lactamase	carbapenem;cephalosporin;penam	antibiotic inactivation	NA	NA	0	1	0	0	0	0	0	0	0	0	0	0	0	0	0	0	0	0	0	0	0	0	0	0	0	0	0
ADZ54048_1	ARO_3001766	0	0	0	0	0	0	0	0	0	NA	NA	NA	NA	NA	NA	OXA-192	OXA beta-lactamase	cephalosporin;penam	antibiotic inactivation	NA	NA	0	1	0	0	0	0	0	0	0	0	0	0	0	0	0	0	0	0	0	0	0	0	0	0	0	0	0
AEH41427_1	ARO_3002218	0	0	0	0	0	0	0	0	0	NA	NA	NA	NA	NA	NA	IMP-27	IMP beta-lactamase	carbapenem;cephalosporin;cephamycin;penam;penem	antibiotic inactivation	Providencia rettgeri, Escherichia coli, Proteus mirabilis, Morganella morganii	Providencia rettgeri, Escherichia coli, Proteus mirabilis, Morganella morganii	0	0	0	1	0	0	0	0	0	0	0	0	0	0	0	0	0	0	0	0	0	0	0	0	0	0	0
AEM44648_1	ARO_3001970	0	0	0	0	0	0	0	0	0	NA	NA	NA	NA	NA	NA	CTX-M-110	CTX-M beta-lactamase	cephalosporin	antibiotic inactivation	NA	Klebsiella pneumoniae	0	0	0	1	0	0	0	0	0	0	0	0	0	0	0	0	0	0	0	0	0	0	0	0	0	0	0
AEM66528_1	ARO_3001809	0	0	0	0	0	0	0	0	0	NA	NA	NA	NA	NA	NA	OXA-209	OXA beta-lactamase	cephalosporin;penam	antibiotic inactivation	NA	NA	0	1	0	0	0	0	0	0	0	0	0	0	0	0	0	0	0	0	0	0	0	0	0	0	0	0	0
AEP40500_1	ARO_3002912	0	0	0	0	0	0	0	0	0	NA	NA	NA	NA	NA	NA	vanN	glycopeptide resistance gene cluster;van ligase	glycopeptide antibiotic	antibiotic target alteration	Enterococcus faecium	Enterococcus faecium	0	1	0	0	0	0	0	0	0	0	0	0	0	1	0	0	0	0	0	0	0	0	0	0	0	0	0
AEP40501_1	ARO_3002969	0	0	0	0	0	0	0	0	0	NA	NA	NA	NA	NA	NA	vanXYN	glycopeptide resistance gene cluster;vanXY	glycopeptide antibiotic	antibiotic target alteration	Enterococcus faecium	Enterococcus faecium	1	0	0	0	0	0	0	0	0	0	0	0	0	0	1	0	0	0	0	0	0	0	0	0	0	0	0
AEP40502_2	ARO_3002975	0	0	0	0	0	0	0	0	0	NA	NA	NA	NA	NA	NA	vanTN	glycopeptide resistance gene cluster;vanT	glycopeptide antibiotic	antibiotic target alteration	Enterococcus faecium	Enterococcus faecium	0	1	0	0	0	0	0	0	1	0	1	1	1	1	1	0	1	1	1	1	0	1	0	0	0	0	0
AEP40503_1	ARO_3002929	0	0	0	0	0	0	0	0	0	NA	NA	NA	NA	NA	NA	vanRN	glycopeptide resistance gene cluster;vanR	glycopeptide antibiotic	antibiotic target alteration	Enterococcus faecium	Enterococcus faecium	1	0	0	0	0	0	0	0	0	0	1	0	1	0	0	0	0	0	0	0	0	0	0	0	0	0	0
AEP40504_1	ARO_3002940	0	0	0	0	0	0	0	0	0	NA	NA	NA	NA	NA	NA	vanSN	vanS;glycopeptide resistance gene cluster	glycopeptide antibiotic	antibiotic target alteration	NA	Enterococcus faecium	1	0	0	0	0	0	0	0	0	0	0	0	0	0	0	0	0	0	0	0	0	0	0	0	0	0	1
AEP96393_1	ARO_3003723	0	0	0	0	0	0	0	0	0	NA	NA	NA	NA	NA	NA	vanI	glycopeptide resistance gene cluster;van ligase	glycopeptide antibiotic	antibiotic target alteration	NA	Clostridioides difficile, Staphylococcus aureus, Klebsiella pneumoniae, Enterococcus faecalis, Enterococcus faecium, Streptococcus agalactiae	1	0	0	0	0	0	0	0	0	1	0	0	0	0	0	0	0	0	0	0	0	0	0	0	0	0	0
AEV91550_1	ARO_3001710	0	0	0	0	0	0	0	0	0	NA	NA	NA	NA	NA	NA	OXA-211	OXA beta-lactamase	cephalosporin;penam	antibiotic inactivation	NA	NA	0	0	0	1	0	0	0	0	0	0	0	0	0	0	0	0	0	0	1	0	0	0	0	0	0	0	0
AEV91554_1	ARO_3001714	0	0	0	0	0	0	0	0	0	NA	NA	NA	NA	NA	NA	OXA-215	OXA beta-lactamase	cephalosporin;penam	antibiotic inactivation	Acinetobacter haemolyticus	Acinetobacter haemolyticus	0	1	0	0	0	0	0	0	0	0	0	0	0	0	0	0	0	0	1	0	0	0	0	0	0	0	0
AEX49906_1	ARO_3003583	0	0	0	0	0	0	0	0	0	NA	NA	NA	NA	NA	NA	basS	pmr phosphoethanolamine transferase	peptide antibiotic	antibiotic target alteration	Pseudomonas aeruginosa, Pseudomonas fluorescens	Morganella morganii, Pseudomonas fluorescens, Stenotrophomonas maltophilia, Pseudomonas aeruginosa, Enterobacter cloacae	0	1	0	0	0	0	0	0	0	0	0	0	0	0	0	0	0	0	1	0	0	0	0	0	0	0	0
AEZ36150_1	ARO_3000448	0	0	0	0	0	0	0	0	0	NA	NA	NA	NA	NA	NA	qepA	major facilitator superfamily (MFS) antibiotic efflux pump	fluoroquinolone antibiotic	antibiotic efflux	NA	Klebsiella pneumoniae, Escherichia coli, Shigella flexneri	0	0	0	1	0	0	0	0	0	0	0	0	0	0	0	0	0	0	0	0	0	0	0	0	0	0	0
AFJ11385_1	ARO_3002666	0	0	0	0	0	0	0	0	0	NA	NA	NA	NA	NA	NA	rmtF	16S rRNA methyltransferase (G1405)	aminoglycoside antibiotic	antibiotic target alteration	Klebsiella pneumoniae	Klebsiella pneumoniae, Pseudomonas aeruginosa	1	0	0	0	0	0	0	0	0	0	0	0	1	0	0	0	0	0	0	0	0	0	0	0	0	0	0
AFK80333_1	ARO_3001313	0	0	0	0	0	0	0	0	0	NA	NA	NA	NA	NA	NA	facT	major facilitator superfamily (MFS) antibiotic efflux pump	elfamycin antibiotic	antibiotic efflux	NA	NA	0	0	0	1	0	0	0	0	0	0	0	0	0	0	0	0	0	0	0	0	0	0	0	0	1	0	1
AFN51819_1	ARO_3003327	0	0	0	0	0	0	0	0	0	NA	NA	NA	NA	NA	NA	Mycobacterium tuberculosis mutant embC conferring resistance to ethambutol	ethambutol resistant arabinosyltransferase	polyamine antibiotic	antibiotic target alteration	NA	Mycobacterium tuberculosis	0	1	0	0	0	0	0	0	0	1	0	0	0	0	0	0	0	0	0	0	0	1	0	0	0	0	0
AFN51820_1	ARO_3003453	0	0	0	0	0	0	0	0	0	NA	NA	NA	NA	NA	NA	Mycobacterium tuberculosis embA mutant conferring resistance to ethambutol	ethambutol resistant arabinosyltransferase	polyamine antibiotic	antibiotic target alteration	NA	Mycobacterium tuberculosis	0	1	0	0	0	0	0	0	0	1	0	0	0	0	0	0	0	0	0	0	0	1	0	0	0	0	0
AFO09968_1	ARO_3001476	0	0	0	0	0	0	0	0	0	NA	NA	NA	NA	NA	NA	OXA-184	OXA beta-lactamase	cephalosporin;penam	antibiotic inactivation	Campylobacter jejuni	Klebsiella pneumoniae, Campylobacter jejuni	1	0	0	0	0	0	0	0	0	1	0	0	0	0	0	0	0	0	0	0	0	0	0	0	0	0	0
AFO53532_1	ARO_3002883	0	0	0	0	0	0	0	0	0	NA	NA	NA	NA	NA	NA	rgt1438	rifampin glycosyltransferase	rifamycin antibiotic	antibiotic inactivation	NA	NA	1	0	0	0	0	0	0	0	0	0	1	0	1	0	0	0	0	0	0	0	0	0	0	0	0	0	0
AFP97028_1	ARO_3002228	0	0	0	0	0	0	0	0	0	NA	NA	NA	NA	NA	NA	IMP-37	IMP beta-lactamase	carbapenem;cephalosporin;cephamycin;penam;penem	antibiotic inactivation	NA	NA	1	0	0	0	0	0	0	0	0	1	0	0	0	0	0	0	0	0	0	0	0	0	0	0	0	0	0
AFQ90085_1	ARO_3001610	0	0	0	0	0	0	0	0	0	NA	NA	NA	NA	NA	NA	OXA-243	OXA beta-lactamase	cephalosporin;penam	antibiotic inactivation	NA	Achromobacter xylosoxidans, Burkholderia cepacia	0	1	0	0	0	0	0	0	0	0	0	0	0	1	0	0	0	0	0	0	0	0	0	0	0	0	0
AGC29882_1	ARO_3002853	0	0	0	0	0	0	0	0	0	NA	NA	NA	NA	NA	NA	arr-8	rifampin ADP-ribosyltransferase (Arr)	rifamycin antibiotic	antibiotic inactivation	NA	Klebsiella pneumoniae, Pseudomonas aeruginosa	1	0	0	0	0	0	0	0	0	0	0	0	1	0	0	0	0	0	0	0	0	0	0	0	0	0	0
AGC60012_1	ARO_3001786	0	0	0	0	0	0	0	0	0	NA	NA	NA	NA	NA	NA	OXA-244	OXA beta-lactamase	cephalosporin;penam	antibiotic inactivation	Klebsiella pneumoniae, Escherichia coli	Escherichia coli, Klebsiella pneumoniae	1	0	0	0	0	0	0	0	0	1	0	0	0	0	0	0	0	0	0	0	0	0	0	0	0	0	0
AGC92784_1	ARO_3000848	0	0	0	0	0	0	0	0	0	NA	NA	NA	NA	NA	NA	DIM-1 beta-lactamase	DIM beta-lactamase	carbapenem;cephalosporin	antibiotic inactivation	Pseudomonas aeruginosa	Pseudomonas aeruginosa	1	0	0	0	0	0	0	0	0	1	0	0	0	0	0	0	0	0	0	0	0	0	0	0	0	0	0
AGE00988_1	ARO_3002668	0	0	0	0	0	0	0	0	0	NA	NA	NA	NA	NA	NA	rmtG	16S rRNA methyltransferase (G1405)	aminoglycoside antibiotic	antibiotic target alteration	Klebsiella pneumoniae, Pseudomonas aeruginosa, Klebsiella aerogenes, Enterobacter hormaechei, Enterobacter kobei	Klebsiella pneumoniae, Pseudomonas aeruginosa, Klebsiella aerogenes, Enterobacter hormaechei, Enterobacter kobei	0	0	0	1	0	0	0	0	0	0	0	0	0	0	0	0	0	0	0	0	0	0	0	0	1	0	1
AGH19769_1	ARO_3003198	0	0	0	0	0	0	0	0	0	NA	NA	NA	NA	NA	NA	rmtH	16S rRNA methyltransferase (G1405)	aminoglycoside antibiotic	antibiotic target alteration	Klebsiella pneumoniae	Klebsiella pneumoniae	0	1	0	0	0	0	0	0	0	0	0	0	0	0	0	0	0	0	0	0	0	0	0	0	0	0	0
AGS82587_1	ARO_3002222	0	0	0	0	0	0	0	0	0	NA	NA	NA	NA	NA	NA	IMP-31	IMP beta-lactamase	carbapenem;cephalosporin;cephamycin;penam;penem	antibiotic inactivation	NA	NA	1	0	0	0	0	0	0	0	0	1	0	0	0	0	0	0	0	0	0	0	0	0	0	0	0	0	0
AGT57825	ARO_3003762	0	0	0	0	0	0	0	0	0	NA	NA	NA	NA	NA	NA	lnuE	lincosamide nucleotidyltransferase (LNU)	lincosamide antibiotic	antibiotic inactivation	NA	Staphylococcus aureus, Staphylococcus epidermidis	1	0	0	0	0	0	0	0	0	0	1	0	1	0	0	0	0	0	0	0	0	0	0	0	0	0	0
AGU01679_2	ARO_3003894	0	0	0	0	0	0	0	0	0	NA	NA	NA	NA	NA	NA	Rm3 beta-lactamase	Rm3 family beta-lactamase	carbapenem;cephalosporin;penam	antibiotic inactivation	NA	NA	0	1	0	0	0	0	0	0	0	0	0	0	0	0	0	0	0	0	1	0	0	0	0	0	0	0	0
AGV28567_1	ARO_3000559	0	0	0	0	0	0	0	0	0	NA	NA	NA	NA	NA	NA	adeN	resistance-nodulation-cell division (RND) antibiotic efflux pump	macrolide antibiotic;fluoroquinolone antibiotic;lincosamide antibiotic;carbapenem;cephalosporin;tetracycline antibiotic;rifamycin antibiotic;diaminopyrimidine antibiotic;phenicol antibiotic;penem	antibiotic efflux	NA	Acinetobacter baumannii, Klebsiella pneumoniae	1	0	0	0	0	0	0	0	0	0	0	0	0	0	0	0	0	0	0	0	0	0	0	0	0	0	1
AGW81558_1	ARO_3002631	0	0	0	0	0	0	0	0	0	NA	NA	NA	NA	NA	NA	spd	ANT(9)	aminoglycoside antibiotic	antibiotic inactivation	Staphylococcus aureus	Staphylococcus aureus	0	0	0	1	0	0	0	0	0	0	0	0	0	0	0	0	0	0	0	0	0	0	0	0	1	0	1
AGW83449_1	ARO_3001538	0	0	0	0	0	0	0	0	0	NA	NA	NA	NA	NA	NA	OXA-351	OXA beta-lactamase	cephalosporin;penam	antibiotic inactivation	NA	NA	0	0	0	1	0	0	0	0	0	0	0	0	0	0	0	0	0	0	0	0	0	0	0	0	1	0	1
AHA11126_1	ARO_3001550	0	0	0	0	0	0	0	0	0	NA	NA	NA	NA	NA	NA	OXA-363	OXA beta-lactamase	cephalosporin;penam	antibiotic inactivation	NA	Acinetobacter lwoffii	0	1	0	0	0	0	0	0	0	0	0	0	0	1	0	0	0	0	0	0	0	0	0	0	0	0	0
AHA41499_1	ARO_3002948	0	0	0	0	0	0	0	0	0	NA	NA	NA	NA	NA	NA	vanHO	vanH;glycopeptide resistance gene cluster	glycopeptide antibiotic	antibiotic target alteration	NA	NA	1	0	0	0	0	0	0	0	0	0	0	0	0	0	0	0	0	0	0	0	0	0	0	0	0	0	0
AHA41500_1	ARO_3002913	0	0	0	0	0	0	0	0	0	NA	NA	NA	NA	NA	NA	vanO	glycopeptide resistance gene cluster;van ligase	glycopeptide antibiotic	antibiotic target alteration	NA	NA	1	0	0	0	0	0	0	0	0	1	0	0	0	0	0	0	0	0	0	0	0	0	0	0	0	0	0
AHA41501_1	ARO_3002954	0	0	0	0	0	0	0	0	0	NA	NA	NA	NA	NA	NA	vanXO	vanX;glycopeptide resistance gene cluster	glycopeptide antibiotic	antibiotic target alteration	NA	NA	1	0	0	0	0	0	0	0	0	1	0	0	0	0	0	0	0	0	0	0	0	0	0	0	0	0	0
AHA41504_1	ARO_3002941	0	0	0	0	0	0	0	0	0	NA	NA	NA	NA	NA	NA	vanSO	vanS;glycopeptide resistance gene cluster	glycopeptide antibiotic	antibiotic target alteration	NA	NA	0	1	0	0	0	0	0	0	0	0	0	0	0	1	0	0	0	0	0	0	0	0	0	0	0	0	0
AHB39758_1	ARO_3003013	0	0	0	0	0	0	0	0	0	NA	NA	NA	NA	NA	NA	dfrA15	trimethoprim resistant dihydrofolate reductase dfr	diaminopyrimidine antibiotic	antibiotic target replacement	Klebsiella oxytoca, Vibrio cholerae, Shigella sonnei, Enterobacter cloacae, Morganella morganii, Providencia rettgeri, Enterobacter hormaechei, Salmonella enterica, Escherichia coli, Klebsiella pneumoniae	Klebsiella pneumoniae, Klebsiella oxytoca, Vibrio cholerae, Shigella sonnei, Enterobacter cloacae, Morganella morganii, Providencia rettgeri, Enterobacter hormaechei, Salmonella enterica, Escherichia coli	1	0	0	0	0	0	0	0	0	0	1	0	1	0	0	0	0	0	0	0	0	0	0	0	0	0	0
AHG97174_1	ARO_3003011	0	0	0	0	0	0	0	0	0	NA	NA	NA	NA	NA	NA	dfrA10	trimethoprim resistant dihydrofolate reductase dfr	diaminopyrimidine antibiotic	antibiotic target replacement	Acinetobacter baumannii, Salmonella enterica, Escherichia coli, Klebsiella pneumoniae, Pseudomonas aeruginosa, Proteus mirabilis, Klebsiella oxytoca	Acinetobacter baumannii, Salmonella enterica, Escherichia coli, Klebsiella pneumoniae, Pseudomonas aeruginosa, Proteus mirabilis, Klebsiella oxytoca	0	1	0	0	0	0	0	0	0	0	0	0	0	1	0	0	0	0	0	0	0	0	0	0	0	0	0
AHH86051_1	ARO_3004063	0	0	0	0	0	0	0	0	0	NA	NA	NA	NA	NA	NA	EdeQ	Edeine acetyltransferase	peptide antibiotic;polyamine antibiotic	antibiotic inactivation	NA	NA	1	0	0	0	0	0	0	0	0	1	0	0	0	0	0	0	0	0	0	0	0	0	0	0	0	0	0
AHJ02283_1	ARO_3003186	0	0	0	0	0	0	0	0	0	NA	NA	NA	NA	NA	NA	CARB-23	CARB beta-lactamase	penam	antibiotic inactivation	Vibrio parahaemolyticus	Vibrio parahaemolyticus	1	0	0	0	0	0	0	0	0	0	0	1	0	0	0	0	0	0	0	0	0	0	0	0	0	0	0
AHV80711_1	ARO_3002863	0	0	0	0	0	0	0	0	0	NA	NA	NA	NA	NA	NA	dfrA8	trimethoprim resistant dihydrofolate reductase dfr	diaminopyrimidine antibiotic	antibiotic target replacement	Citrobacter amalonaticus, Enterobacter hormaechei, Shigella flexneri, Shigella sonnei, Serratia marcescens, Pseudomonas aeruginosa, Klebsiella pneumoniae, Escherichia coli, Salmonella enterica, Providencia rettgeri, Enterobacter cloacae	Citrobacter amalonaticus, Shigella flexneri, Shigella sonnei, Serratia marcescens, Pseudomonas aeruginosa, Klebsiella pneumoniae, Escherichia coli, Salmonella enterica, Providencia rettgeri, Enterobacter cloacae, Enterobacter hormaechei	1	0	0	0	0	0	0	0	0	0	1	0	1	0	0	0	1	0	0	0	0	0	0	0	0	0	0
AIA08936_1	ARO_3000444	0	0	0	0	0	0	0	0	0	NA	NA	NA	NA	NA	NA	rphA	rifampin phosphotransferase	rifamycin antibiotic	antibiotic inactivation	NA	NA	0	0	0	1	0	0	0	0	0	0	0	0	0	0	0	0	0	0	0	0	0	0	0	0	0	0	0
AIA09786_1	ARO_3000861	0	0	0	0	0	0	0	0	0	NA	NA	NA	NA	NA	NA	rmtC	16S rRNA methyltransferase (G1405)	aminoglycoside antibiotic	antibiotic target alteration	Salmonella enterica, Escherichia coli, Klebsiella pneumoniae, Serratia marcescens, Shigella sonnei, Enterobacter asburiae, Enterobacter hormaechei	Klebsiella pneumoniae, Salmonella enterica, Escherichia coli, Serratia marcescens, Shigella sonnei, Enterobacter cloacae, Citrobacter freundii, Morganella morganii, Enterobacter asburiae, Enterobacter hormaechei, Enterobacter kobei	0	0	0	1	0	0	0	0	0	0	0	0	0	0	0	0	0	0	0	0	0	0	0	0	0	0	0
AIA58910_1	ARO_3002236	0	0	0	0	0	0	0	0	0	NA	NA	NA	NA	NA	NA	IMP-45	IMP beta-lactamase	carbapenem;cephalosporin;cephamycin;penam;penem	antibiotic inactivation	Pseudomonas aeruginosa	Pseudomonas aeruginosa	0	0	0	1	0	0	0	0	0	0	0	0	0	0	0	0	0	0	0	0	0	0	0	0	0	0	0
AIT76110_1	ARO_3002239	0	0	0	0	0	0	0	0	0	NA	NA	NA	NA	NA	NA	IMP-48	IMP beta-lactamase	carbapenem;cephalosporin;cephamycin;penam;penem	antibiotic inactivation	NA	NA	0	1	0	0	0	0	0	1	0	0	0	0	0	1	1	0	0	0	0	0	0	1	0	0	0	0	0
AIY26289_1	ARO_3003194	0	0	0	0	0	0	0	0	0	NA	NA	NA	NA	NA	NA	GIM-2	GIM beta-lactamase	monobactam;carbapenem;cephalosporin;cephamycin;penam;penem	antibiotic inactivation	NA	NA	1	0	0	0	0	0	0	0	0	1	0	0	0	0	0	0	0	0	0	0	0	0	0	0	0	0	0
AJA36815_1	ARO_3003193	0	0	0	0	0	0	0	0	0	NA	NA	NA	NA	NA	NA	QnrVC7	quinolone resistance protein (qnr)	fluoroquinolone antibiotic	antibiotic target protection	NA	NA	1	0	0	0	0	0	0	0	0	0	0	0	0	0	0	0	1	0	0	0	0	0	0	0	0	0	0
AJF82049_1	ARO_3003573	0	0	0	0	0	0	0	0	0	NA	NA	NA	NA	NA	NA	LpxA	Acinetobacter mutant Lpx gene conferring resistance to colistin	peptide antibiotic	antibiotic target alteration	NA	NA	1	0	0	0	0	0	0	0	0	0	1	0	1	0	0	0	0	0	0	0	0	0	0	0	0	0	0
AJP77054	ARO_3003716	0	0	0	0	0	0	0	0	0	NA	NA	NA	NA	NA	NA	CPS-1	CPS beta-lactamase	carbapenem	antibiotic inactivation	NA	NA	0	0	0	1	0	0	0	0	0	0	0	0	0	0	0	0	0	0	0	0	0	0	0	0	1	0	1
AJP77057	ARO_3003718	0	0	0	0	0	0	0	0	0	NA	NA	NA	NA	NA	NA	MSI-1	MSI beta-lactamase	carbapenem	antibiotic inactivation	NA	NA	0	0	0	0	0	1	0	0	0	0	1	1	1	0	0	0	1	1	0	0	0	0	0	0	0	0	0
AJP77058	ARO_3003719	0	0	0	0	0	0	0	0	0	NA	NA	NA	NA	NA	NA	MSI-OXA	MSI-OXA family beta-lactamase	carbapenem	antibiotic inactivation	NA	NA	1	0	0	0	0	0	0	0	0	0	1	0	0	0	0	0	0	1	0	0	0	0	0	0	0	0	0
AJP77059	ARO_3003670	0	0	0	0	0	0	0	0	0	NA	NA	NA	NA	NA	NA	PEDO-1	subclass B3 PEDO beta-lactamase	carbapenem	antibiotic inactivation	NA	NA	1	0	0	0	0	0	0	0	0	1	0	0	0	0	0	0	0	0	0	0	0	0	0	0	0	0	0
AJP77071	ARO_3003714	0	0	0	0	0	0	0	0	0	NA	NA	NA	NA	NA	NA	PEDO-2	subclass B3 PEDO beta-lactamase	carbapenem	antibiotic inactivation	NA	NA	0	1	0	0	0	0	0	0	0	0	0	0	0	1	0	0	0	0	0	0	0	0	0	0	0	0	0
AJP77076	ARO_3003715	0	0	0	0	0	0	0	0	0	NA	NA	NA	NA	NA	NA	PEDO-3	subclass B1 PEDO beta-lactamase	carbapenem	antibiotic inactivation	NA	NA	1	0	0	0	0	0	0	0	0	0	1	0	1	0	0	0	1	0	0	0	0	0	0	0	0	0	0
AJP77080	ARO_3003720	0	0	0	0	0	0	0	0	0	NA	NA	NA	NA	NA	NA	SPG-1	SPG beta-lacatamase	carbapenem	antibiotic inactivation	NA	NA	0	0	0	1	0	0	0	0	0	1	0	0	0	0	0	0	0	0	0	0	0	0	0	0	0	0	0
AJP77085	ARO_3003717	0	0	0	0	0	0	0	0	0	NA	NA	NA	NA	NA	NA	ESP-1	ESP beta-lactamase	carbapenem	antibiotic inactivation	NA	NA	0	0	0	1	0	0	0	0	0	1	0	0	0	0	0	0	0	0	0	0	0	0	0	0	0	0	0
AKF16168	ARO_3003689	0	0	0	0	0	0	0	0	0	NA	NA	NA	NA	NA	NA	MCR-1	MCR phosphoethanolamine transferase	peptide antibiotic	antibiotic target alteration	Salmonella enterica, Escherichia coli, Klebsiella pneumoniae, Klebsiella aerogenes, Citrobacter freundii, Morganella morganii, Acinetobacter nosocomialis, Enterobacter hormaechei, Vibrio parahaemolyticus	Klebsiella pneumoniae, Salmonella enterica, Escherichia coli, Klebsiella aerogenes, Citrobacter freundii, Morganella morganii, Acinetobacter nosocomialis, Enterobacter hormaechei, Vibrio parahaemolyticus	0	0	0	1	0	0	0	0	0	0	0	0	0	0	0	0	0	0	0	0	0	0	0	0	0	0	0
AKJ52802_1	ARO_3003310	0	0	0	0	0	0	0	0	0	NA	NA	NA	NA	NA	NA	Mycoplasma hominis parC conferring resistance to fluoroquinolone	fluoroquinolone resistant parC;fluoroquinolone self resistant parC	fluoroquinolone antibiotic	antibiotic target alteration	NA	NA	0	0	0	0	0	0	1	0	0	0	0	0	0	0	0	0	0	0	0	1	0	0	0	0	0	0	0
ALH22601_1	ARO_3000620	0	0	0	0	0	0	0	0	0	NA	NA	NA	NA	NA	NA	adeL	resistance-nodulation-cell division (RND) antibiotic efflux pump	fluoroquinolone antibiotic;tetracycline antibiotic	antibiotic efflux	Acinetobacter baumannii, Acinetobacter nosocomialis	Stenotrophomonas maltophilia, Acinetobacter baumannii, Klebsiella pneumoniae, Pseudomonas aeruginosa, Acinetobacter nosocomialis	0	0	0	1	0	0	0	0	0	0	0	0	0	0	0	0	0	0	0	0	0	1	0	0	0	0	0
ALU64000	ARO_3003713	0	0	0	0	0	0	0	0	0	NA	NA	NA	NA	NA	NA	VCC-1	VCC beta-lactamase	monobactam;carbapenem;penam	antibiotic inactivation	Vibrio cholerae	Vibrio cholerae	0	0	0	1	0	0	0	0	0	0	0	0	0	0	0	0	0	0	0	0	0	0	0	0	0	0	0
ALX06067_1	ARO_3000594	0	0	0	0	0	0	0	0	0	NA	NA	NA	NA	NA	NA	ErmR	Erm 23S ribosomal RNA methyltransferase	macrolide antibiotic;lincosamide antibiotic;streptogramin antibiotic	antibiotic target alteration	NA	NA	0	0	0	1	0	0	0	0	0	0	0	0	0	0	0	0	0	0	0	0	0	0	0	0	0	0	0
ALX99516_1	ARO_3003811	0	0	0	0	0	0	0	0	0	NA	NA	NA	NA	NA	NA	adeC	resistance-nodulation-cell division (RND) antibiotic efflux pump	glycylcycline;tetracycline antibiotic	antibiotic efflux	Acinetobacter baumannii	Stenotrophomonas maltophilia, Acinetobacter nosocomialis, Pseudomonas aeruginosa, Acinetobacter baumannii	0	0	0	1	0	0	0	0	0	0	0	0	0	0	0	0	0	0	0	0	0	0	0	0	0	0	0
AMY61250_1	ARO_3004092	0	0	0	0	0	0	0	0	0	NA	NA	NA	NA	NA	NA	HMB-1 beta-lactamase	HMB beta-lactamase	carbapenem	antibiotic inactivation	NA	Pseudomonas aeruginosa	1	0	0	0	0	0	0	0	0	1	0	0	0	0	0	0	0	0	0	0	0	0	0	0	0	0	0
ANP63073_1	ARO_3003741	0	0	0	0	0	0	0	0	0	NA	NA	NA	NA	NA	NA	mphD	macrolide phosphotransferase (MPH)	macrolide antibiotic	antibiotic inactivation	Morganella morganii, Acinetobacter baumannii, Salmonella enterica, Escherichia coli, Klebsiella pneumoniae, Pseudomonas aeruginosa, Proteus mirabilis, Serratia marcescens, Klebsiella oxytoca, Vibrio cholerae, Pseudomonas stutzeri, Enterobacter cloacae, Citrobacter freundii, Enterobacter asburiae, Acinetobacter haemolyticus, Proteus vulgaris, Providencia rettgeri, Providencia stuartii, Acinetobact…	Acinetobacter baumannii, Salmonella enterica, Escherichia coli, Klebsiella pneumoniae, Pseudomonas aeruginosa, Proteus mirabilis, Serratia marcescens, Klebsiella oxytoca, Vibrio cholerae, Pseudomonas stutzeri, Enterobacter cloacae, Citrobacter freundii, Morganella morganii, Enterobacter asburiae, Acinetobacter haemolyticus, Proteus vulgaris, Providencia rettgeri, Providencia stuartii, Acinetobact…	0	0	0	1	0	0	0	0	0	0	0	0	0	0	0	0	0	0	0	0	0	1	0	0	0	0	0
ANZ79476_1	ARO_3003908	0	0	0	0	0	0	0	0	0	NA	NA	NA	NA	NA	NA	Erm(47)	Erm 23S ribosomal RNA methyltransferase	macrolide antibiotic;lincosamide antibiotic;streptogramin antibiotic	antibiotic target alteration	NA	NA	0	0	0	0	1	0	0	0	0	1	0	0	0	0	0	0	0	0	0	0	0	0	0	0	0	0	0
APB03214_1	ARO_3003980	0	0	0	0	0	0	0	0	0	NA	NA	NA	NA	NA	NA	tetA(48)	major facilitator superfamily (MFS) antibiotic efflux pump	tetracycline antibiotic	antibiotic efflux	NA	NA	1	0	0	0	0	0	0	0	0	1	0	0	0	0	0	0	0	0	0	0	0	0	0	0	0	0	0
APB03215_1	ARO_3003981	0	0	0	0	0	0	0	0	0	NA	NA	NA	NA	NA	NA	tetB(48)	major facilitator superfamily (MFS) antibiotic efflux pump	tetracycline antibiotic	antibiotic efflux	NA	NA	1	0	0	0	0	0	0	0	0	1	0	0	0	0	0	0	0	0	0	0	0	0	0	0	0	0	0
APB03216_1	ARO_3003982	0	0	0	0	0	0	0	0	0	NA	NA	NA	NA	NA	NA	LlmA 23S ribosomal RNA methyltransferase	Llm 23S ribosomal RNA methyltransferase	lincosamide antibiotic	antibiotic target alteration	NA	NA	1	0	0	0	0	0	0	0	0	0	0	0	0	1	0	0	0	0	0	0	0	0	0	0	0	0	0
APB03217_1	ARO_3003983	0	0	0	0	0	0	0	0	0	NA	NA	NA	NA	NA	NA	CatU	chloramphenicol acetyltransferase (CAT)	phenicol antibiotic	antibiotic inactivation	NA	NA	0	0	0	1	0	0	0	0	0	0	0	0	0	0	0	0	0	0	0	0	0	0	0	0	0	0	0
APB03218_1	ARO_3003984	0	0	0	0	0	0	0	0	0	NA	NA	NA	NA	NA	NA	BahA	Bah amidohydrolase	peptide antibiotic	antibiotic inactivation	NA	NA	1	0	0	0	0	0	0	0	0	0	1	0	1	0	0	0	1	0	0	0	0	0	0	0	0	0	0
APB03219_1	ARO_3003986	0	0	0	0	0	0	0	0	0	NA	NA	NA	NA	NA	NA	TaeA	ATP-binding cassette (ABC) antibiotic efflux pump	pleuromutilin antibiotic	antibiotic efflux	NA	NA	1	0	0	0	0	0	0	0	0	0	1	0	1	0	0	0	0	0	0	0	0	0	0	0	0	0	0
APB03220_1	ARO_3003987	0	0	0	0	0	0	0	0	0	NA	NA	NA	NA	NA	NA	VatI	streptogramin vat acetyltransferase	streptogramin antibiotic	antibiotic inactivation	NA	NA	0	0	0	0	0	0	1	0	0	0	0	0	0	0	0	0	0	0	0	1	0	0	0	0	0	0	0
APB03221_1	ARO_3003988	0	0	0	0	0	0	0	0	0	NA	NA	NA	NA	NA	NA	AAC(2)-IIb	AAC(2)	aminoglycoside antibiotic	antibiotic inactivation	NA	NA	1	0	0	0	0	0	0	0	0	0	1	1	1	0	0	0	1	0	0	0	0	0	0	0	0	0	0
APB03222_1	ARO_3003992	0	0	0	0	0	0	0	0	0	NA	NA	NA	NA	NA	NA	rphB	rifampin phosphotransferase	rifamycin antibiotic	antibiotic inactivation	NA	NA	1	0	0	0	0	0	0	0	0	0	1	1	0	0	0	0	1	0	0	0	0	0	0	0	0	0	0
APB03223_1	ARO_3003989	0	0	0	0	0	0	0	0	0	NA	NA	NA	NA	NA	NA	AAC(6)-34	AAC(6)	aminoglycoside antibiotic	antibiotic inactivation	NA	NA	0	0	0	1	0	0	0	0	0	0	0	0	0	0	0	0	0	0	0	0	0	0	0	0	1	0	1
APB03224_1	ARO_3003994	0	0	0	0	0	0	0	0	0	NA	NA	NA	NA	NA	NA	cpaA	cpa acetyltransferase	aminoglycoside antibiotic	antibiotic inactivation	NA	NA	0	0	0	1	0	0	0	0	1	0	0	0	0	0	0	0	0	0	0	0	0	0	0	0	0	0	0
APB03225_1	ARO_3003990	0	0	0	0	0	0	0	0	0	NA	NA	NA	NA	NA	NA	VgbC	streptogramin vgb lyase	streptogramin antibiotic	antibiotic inactivation	NA	NA	1	0	0	0	0	0	0	0	0	1	0	0	0	0	0	0	0	0	0	0	0	0	0	0	0	0	0
APB03226_1	ARO_3003991	0	0	0	0	0	0	0	0	0	NA	NA	NA	NA	NA	NA	mphI	macrolide phosphotransferase (MPH)	macrolide antibiotic	antibiotic inactivation	NA	NA	1	0	0	0	0	0	0	0	0	0	0	0	1	0	0	0	0	0	0	0	0	0	0	0	0	0	0
BAA03402_1	ARO_3001306	0	0	0	0	0	0	0	0	0	NA	NA	NA	NA	NA	NA	ErmW	Erm 23S ribosomal RNA methyltransferase	macrolide antibiotic;lincosamide antibiotic;streptogramin antibiotic	antibiotic target alteration	NA	NA	1	0	0	0	0	0	0	0	0	1	0	0	0	0	0	0	0	0	0	0	0	0	0	0	0	0	0
BAA03674_1	ARO_3001300	0	0	0	0	0	0	0	0	0	NA	NA	NA	NA	NA	NA	myrA	non-erm 23S ribosomal RNA methyltransferase (G748)	macrolide antibiotic;lincosamide antibiotic	antibiotic target alteration	NA	NA	1	0	0	0	0	0	0	0	0	0	1	0	1	0	0	0	0	0	0	0	0	0	0	0	0	0	0
BAA07390_1	ARO_3002893	0	0	0	0	0	0	0	0	0	NA	NA	NA	NA	NA	NA	tcr3	major facilitator superfamily (MFS) antibiotic efflux pump	tetracycline antibiotic	antibiotic efflux	NA	NA	1	0	0	0	0	0	0	0	0	0	0	0	0	0	1	0	0	0	0	0	0	0	0	0	0	0	0
BAA32493_1	ARO_3000423	0	0	0	0	0	0	0	0	0	NA	NA	NA	NA	NA	NA	FomA	Fom phosphotransferase family	fosfomycin	antibiotic inactivation	NA	NA	0	0	0	1	0	0	0	0	0	0	0	0	0	0	0	0	0	0	0	0	0	0	0	0	1	0	1
BAA32494_1	ARO_3000449	0	0	0	0	0	0	0	0	0	NA	NA	NA	NA	NA	NA	FomB	Fom phosphotransferase family	fosfomycin	antibiotic inactivation	NA	NA	0	1	0	0	0	0	0	0	0	0	0	0	0	1	0	0	0	0	0	0	0	0	0	0	0	0	0
BAA78619_1	ARO_3002544	0	0	0	0	0	0	0	0	0	NA	NA	NA	NA	NA	NA	AAC(3)-Xa	AAC(3)	aminoglycoside antibiotic	antibiotic inactivation	NA	NA	1	0	0	0	0	0	0	0	0	0	1	0	1	0	0	0	0	0	0	0	0	0	0	0	0	0	0
BAB20748_1	ARO_3002825	0	0	0	0	0	0	0	0	0	NA	NA	NA	NA	NA	NA	ErmY	Erm 23S ribosomal RNA methyltransferase	macrolide antibiotic;lincosamide antibiotic;streptogramin antibiotic	antibiotic target alteration	NA	NA	1	0	0	0	0	0	0	0	0	0	1	0	1	0	0	0	0	0	0	0	0	0	0	0	0	0	0
BAB59035_1	ARO_3002870	0	0	0	0	0	0	0	0	0	NA	NA	NA	NA	NA	NA	tet34	tetracycline inactivation enzyme	tetracycline antibiotic	antibiotic target alteration;antibiotic inactivation	NA	NA	0	1	0	0	0	0	0	0	0	0	0	0	0	0	0	0	0	0	0	0	0	0	0	0	0	0	0
BAC20579_1	ARO_3000859	0	0	0	0	0	0	0	0	0	NA	NA	NA	NA	NA	NA	rmtA	16S rRNA methyltransferase (G1405)	aminoglycoside antibiotic	antibiotic target alteration	NA	NA	1	0	0	0	0	0	0	0	0	0	1	0	1	0	0	0	0	0	0	0	0	0	0	0	0	0	0
BAD00739_1	ARO_3002607	0	0	0	0	0	0	0	0	0	NA	NA	NA	NA	NA	NA	aadA7	ANT(3)	aminoglycoside antibiotic	antibiotic inactivation	NA	Salmonella enterica, Escherichia coli, Pseudomonas aeruginosa, Vibrio cholerae, Morganella morganii	1	0	0	0	0	0	0	0	0	0	0	0	0	0	0	0	0	0	0	0	0	0	0	0	0	0	0
BAD10948_2	ARO_3002563	0	0	0	0	0	0	0	0	0	NA	NA	NA	NA	NA	NA	AAC(6)-Isa	AAC(6)	aminoglycoside antibiotic	antibiotic inactivation	NA	NA	1	0	0	0	0	0	0	0	0	0	0	0	0	0	0	0	0	0	0	0	0	0	0	0	0	0	0
BAD11815_1	ARO_3002593	0	0	0	0	0	0	0	0	0	NA	NA	NA	NA	NA	NA	AAC(6)-Ib-SK	AAC(6)	aminoglycoside antibiotic	antibiotic inactivation	NA	NA	1	0	0	0	0	0	0	0	0	0	0	0	0	0	0	0	0	0	0	0	0	0	0	0	0	0	0
BAD12078_1	ARO_3002572	0	0	0	0	0	0	0	0	0	NA	NA	NA	NA	NA	NA	AAC(6)-Iad	AAC(6)	aminoglycoside antibiotic	antibiotic inactivation	NA	NA	0	0	0	1	0	0	0	0	0	0	0	0	0	0	0	0	0	0	0	0	0	0	0	0	0	0	0
BAD14386_1	ARO_3002573	0	0	0	0	0	0	0	0	0	NA	NA	NA	NA	NA	NA	AAC(6)-Iae	AAC(6)	aminoglycoside antibiotic	antibiotic inactivation	Providencia stuartii, Enterobacter hormaechei	Providencia stuartii, Enterobacter hormaechei	0	0	0	1	0	0	0	0	0	0	0	0	0	0	0	0	0	0	0	0	0	0	0	0	0	0	0
BAE06008_1	ARO_3003699	0	0	0	0	0	0	0	0	0	NA	NA	NA	NA	NA	NA	mexQ	resistance-nodulation-cell division (RND) antibiotic efflux pump	macrolide antibiotic;carbapenem;tetracycline antibiotic;acridine dye;diaminopyrimidine antibiotic;phenicol antibiotic	antibiotic efflux	NA	Serratia marcescens, Acinetobacter nosocomialis, Pseudomonas fluorescens, Stenotrophomonas maltophilia, Acinetobacter baumannii, Escherichia coli, Klebsiella pneumoniae, Pseudomonas aeruginosa	0	0	0	0	0	0	1	0	0	0	0	0	0	0	0	0	0	0	0	1	0	0	0	0	0	0	0
BAF80809_1	ARO_3002665	0	0	0	0	0	0	0	0	0	NA	NA	NA	NA	NA	NA	npmA	16S rRNA methyltransferase (A1408)	aminoglycoside antibiotic	antibiotic target alteration	NA	Clostridioides difficile	0	1	0	0	0	0	0	0	0	0	1	0	0	0	0	0	0	0	0	0	0	1	0	0	0	0	0
BAF91108_1	ARO_3000847	0	0	0	0	0	0	0	0	0	NA	NA	NA	NA	NA	NA	KHM-1 beta-lactamase	KHM beta-latamase	carbapenem;cephalosporin;cephamycin;penam;penem	antibiotic inactivation	Enterobacter hormaechei	Enterobacter hormaechei	0	1	0	0	0	0	0	0	0	0	1	0	0	0	0	0	0	0	0	0	0	1	0	0	0	0	0
BAG33043_1	ARO_3003920	0	0	0	0	0	0	0	0	0	NA	NA	NA	NA	NA	NA	pgpB	lipid A phosphatase	peptide antibiotic	antibiotic target alteration	NA	NA	1	0	0	0	0	0	0	0	0	0	0	0	1	0	0	0	0	0	0	0	0	0	0	0	0	0	0
BAI83385_1	ARO_3003440	0	0	0	0	0	0	0	0	0	NA	NA	NA	NA	NA	NA	mecB	methicillin resistant PBP2	monobactam;carbapenem;cephalosporin;cephamycin;penam	antibiotic target replacement	NA	NA	1	0	0	0	0	0	0	0	0	0	0	0	0	0	0	0	0	0	0	0	0	0	0	0	0	1	0
BAJ10053_1	ARO_3002874	0	0	0	0	0	0	0	0	0	NA	NA	NA	NA	NA	NA	FosC2	fosC phosphotransferase family	fosfomycin	antibiotic inactivation	NA	NA	1	0	0	0	0	0	0	0	0	0	1	0	1	0	0	0	0	0	0	0	0	0	0	0	0	0	0
BAL14456_1	ARO_3000854	0	0	0	0	0	0	0	0	0	NA	NA	NA	NA	NA	NA	SMB-1 beta-lactamase	SMB beta-lactamase	carbapenem;cephalosporin;penam	antibiotic inactivation	NA	NA	0	0	0	1	0	0	0	0	0	0	0	0	0	0	0	0	0	0	0	0	0	0	0	0	0	0	0
BAL43359	ARO_3003742	0	0	0	0	0	0	0	0	0	NA	NA	NA	NA	NA	NA	mphG	macrolide phosphotransferase (MPH)	macrolide antibiotic	antibiotic inactivation	Escherichia coli	Escherichia coli	0	0	0	1	0	0	0	0	0	0	0	0	0	0	0	0	0	0	0	0	0	0	0	0	0	0	0
BAL43360	ARO_3003745	0	0	0	0	0	0	0	0	0	NA	NA	NA	NA	NA	NA	mefC	major facilitator superfamily (MFS) antibiotic efflux pump	macrolide antibiotic	antibiotic efflux	NA	Escherichia coli	0	0	0	1	0	0	0	0	0	0	0	0	0	0	0	0	0	0	0	0	0	0	0	0	0	0	0
BAL75272_1	ARO_3000856	0	0	0	0	0	0	0	0	0	NA	NA	NA	NA	NA	NA	BJP-1 beta-lactamase	BJP beta-lactamase	carbapenem	antibiotic inactivation	NA	NA	0	0	0	1	0	0	0	0	0	0	0	0	0	0	0	0	0	0	0	0	0	0	0	0	0	0	0
BAM10414_1	ARO_3003039	0	0	0	0	0	0	0	0	0	NA	NA	NA	NA	NA	NA	oprA	resistance-nodulation-cell division (RND) antibiotic efflux pump	macrolide antibiotic;fluoroquinolone antibiotic;aminoglycoside antibiotic;carbapenem;tetracycline antibiotic	antibiotic efflux	Pseudomonas aeruginosa	Pseudomonas aeruginosa	0	0	0	1	0	0	0	0	0	1	0	0	0	0	0	0	0	0	0	0	0	0	0	0	0	0	0
BAM38093_1	ARO_3002225	0	0	0	0	0	0	0	0	0	NA	NA	NA	NA	NA	NA	IMP-34	IMP beta-lactamase	carbapenem;cephalosporin;cephamycin;penam;penem	antibiotic inactivation	Pseudomonas aeruginosa	Pseudomonas aeruginosa	0	1	0	0	0	0	0	0	0	0	0	0	0	1	0	0	0	0	0	0	0	0	0	0	0	0	0
BAM46120_1	ARO_3003677	0	0	0	0	0	0	0	0	0	NA	NA	NA	NA	NA	NA	AAC(6)-Iaj	AAC(6)	aminoglycoside antibiotic	antibiotic inactivation	NA	NA	1	0	0	0	0	0	0	0	0	0	1	0	1	0	0	0	1	1	0	0	0	0	0	0	0	0	0
BAM76830_1	ARO_3002993	0	0	0	0	0	0	0	0	0	NA	NA	NA	NA	NA	NA	AQU-1	AQU beta-lactamase	cephalosporin	antibiotic inactivation	NA	NA	0	1	0	1	0	0	0	0	0	0	1	0	1	1	1	0	0	0	0	0	1	1	1	0	0	1	0
BAO79432_1	ARO_3000785	0	0	0	0	0	0	0	0	0	NA	NA	NA	NA	NA	NA	cmeC	resistance-nodulation-cell division (RND) antibiotic efflux pump	macrolide antibiotic;fluoroquinolone antibiotic;cephalosporin;fusidic acid	antibiotic efflux	Campylobacter jejuni	Campylobacter coli, Campylobacter jejuni, Klebsiella pneumoniae	1	0	0	0	0	0	0	0	0	0	1	0	1	0	0	0	0	0	0	0	0	0	0	0	0	0	0
BAO79439_1	ARO_3002362	0	0	0	0	0	0	0	0	0	NA	NA	NA	NA	NA	NA	NDM-12	NDM beta-lactamase	carbapenem;cephalosporin;cephamycin;penam	antibiotic inactivation	NA	Escherichia coli	1	0	0	0	0	0	0	0	0	0	1	0	1	0	0	0	0	0	0	0	0	0	0	0	0	0	0
BAO79518_1	ARO_3003207	0	0	0	0	0	0	0	0	0	NA	NA	NA	NA	NA	NA	FosK	fosfomycin thiol transferase	fosfomycin	antibiotic inactivation	NA	NA	1	0	0	0	0	0	0	0	0	0	1	0	1	0	0	0	0	0	0	0	0	0	0	0	0	0	0
BAP18892_1	ARO_3003210	0	0	0	0	0	0	0	0	0	NA	NA	NA	NA	NA	NA	FosA4	fosfomycin thiol transferase	fosfomycin	antibiotic inactivation	Salmonella enterica, Escherichia coli, Shigella flexneri	Shigella flexneri, Salmonella enterica, Escherichia coli	1	0	0	0	0	0	0	0	0	0	1	0	1	0	0	0	0	0	0	0	0	0	0	0	0	0	0
BAP28835_1	ARO_3003116	0	0	0	0	0	0	0	0	0	NA	NA	NA	NA	NA	NA	OXA-420	OXA beta-lactamase	cephalosporin;penam	antibiotic inactivation	Acinetobacter baumannii	Acinetobacter baumannii	1	0	0	0	0	0	0	0	0	0	1	0	1	0	0	0	0	0	0	0	0	0	0	0	0	0	0
BAP34782_1	ARO_3002008	0	0	0	0	0	0	0	0	0	NA	NA	NA	NA	NA	NA	CTX-M-151	CTX-M beta-lactamase	cephalosporin	antibiotic inactivation	NA	NA	1	0	0	0	0	0	0	0	0	0	1	0	1	0	0	0	0	0	0	0	0	0	0	0	0	0	0
CAA01212_1	ARO_3000363	0	0	0	0	0	0	0	0	0	NA	NA	NA	NA	NA	NA	EreB	macrolide esterase	macrolide antibiotic	antibiotic inactivation	Escherichia coli, Klebsiella pneumoniae, Morganella morganii, Enterobacter hormaechei, Enterobacter kobei	Enterobacter kobei, Escherichia coli, Klebsiella pneumoniae, Morganella morganii, Enterobacter hormaechei	1	0	0	0	0	0	0	0	0	0	1	0	1	0	0	0	0	0	0	0	0	0	0	0	0	0	0
CAA03986_1	ARO_3000343	0	0	0	0	0	0	0	0	0	NA	NA	NA	NA	NA	NA	tap	major facilitator superfamily (MFS) antibiotic efflux pump	tetracycline antibiotic	antibiotic efflux	NA	NA	1	0	0	0	0	0	0	0	0	0	1	0	1	0	0	0	0	0	0	0	0	0	0	0	0	0	0
CAA11707_1	ARO_3000463	0	0	0	0	0	0	0	0	0	NA	NA	NA	NA	NA	NA	gimA	gimA family macrolide glycosyltransferase	macrolide antibiotic	antibiotic inactivation	NA	NA	1	0	0	0	0	0	0	0	0	0	1	0	1	0	0	0	0	0	0	0	0	0	0	0	0	0	0
CAA24743_1	ARO_3002655	0	0	0	0	0	0	0	0	0	NA	NA	NA	NA	NA	NA	APH(4)-Ia	APH(4)	aminoglycoside antibiotic	antibiotic inactivation	Acinetobacter baumannii, Salmonella enterica, Escherichia coli, Klebsiella pneumoniae, Enterobacter hormaechei, Providencia stuartii, Providencia rettgeri, Proteus vulgaris, Morganella morganii, Citrobacter freundii, Enterobacter cloacae, Shigella flexneri, Shigella sonnei, Proteus mirabilis, Pseudomonas aeruginosa	Pseudomonas aeruginosa, Acinetobacter baumannii, Salmonella enterica, Escherichia coli, Enterobacter hormaechei, Klebsiella pneumoniae, Acinetobacter nosocomialis, Providencia stuartii, Providencia rettgeri, Proteus vulgaris, Morganella morganii, Citrobacter freundii, Helicobacter pylori, Enterobacter cloacae, Shigella flexneri, Shigella sonnei, Proteus mirabilis	1	0	0	0	0	0	0	0	0	0	1	0	1	0	0	0	0	0	0	0	0	0	0	0	0	0	0
CAA25854_1	ARO_3002659	0	0	0	0	0	0	0	0	0	NA	NA	NA	NA	NA	NA	APH(6)-Ic	APH(6)	aminoglycoside antibiotic	antibiotic inactivation	Pseudomonas aeruginosa, Acinetobacter lwoffii, Enterobacter cloacae, Salmonella enterica, Escherichia coli, Klebsiella pneumoniae, Shigella sonnei, Pseudomonas putida	Acinetobacter lwoffii, Enterobacter cloacae, Pseudomonas putida, Salmonella enterica, Escherichia coli, Klebsiella pneumoniae, Pseudomonas aeruginosa, Shigella sonnei	1	0	0	0	0	0	0	0	0	0	1	0	1	0	0	0	0	0	0	0	0	0	0	0	0	0	0
CAA26235_1	ARO_3003061	0	0	0	0	0	0	0	0	0	NA	NA	NA	NA	NA	NA	viomycin phosphotransferase	viomycin phosphotransferase	peptide antibiotic	antibiotic inactivation	NA	NA	1	0	0	0	0	0	0	0	0	0	1	0	1	0	0	0	0	0	0	0	0	0	0	0	0	0	0
CAA27061_1	ARO_3002648	0	0	0	0	0	0	0	0	0	NA	NA	NA	NA	NA	NA	APH(3)-IVa	APH(3)	aminoglycoside antibiotic	antibiotic inactivation	NA	NA	1	0	0	0	0	0	0	0	0	1	0	0	0	0	0	0	0	0	0	0	0	0	0	0	0	0	0
CAA27276_1	ARO_3002661	0	0	0	0	0	0	0	0	0	NA	NA	NA	NA	NA	NA	APH(7)-Ia	APH(7)	aminoglycoside antibiotic	antibiotic inactivation	NA	Mycobacterium tuberculosis, Klebsiella pneumoniae	0	0	1	0	0	0	0	0	0	0	0	0	0	0	0	0	0	0	0	0	0	1	0	0	0	0	0
CAA29136_1	ARO_3002658	0	0	0	0	0	0	0	0	0	NA	NA	NA	NA	NA	NA	APH(6)-Ib	APH(6)	aminoglycoside antibiotic	antibiotic inactivation	NA	NA	0	0	0	1	0	0	0	0	0	0	0	0	0	0	0	0	0	0	0	0	0	0	0	0	0	0	0
CAA30695_1	ARO_3002685	0	0	0	0	0	0	0	0	0	NA	NA	NA	NA	NA	NA	catIII	chloramphenicol acetyltransferase (CAT)	phenicol antibiotic	antibiotic inactivation	Providencia stuartii, Escherichia coli, Vibrio cholerae	Escherichia coli, Vibrio cholerae, Providencia stuartii	0	0	0	1	0	0	0	0	0	0	0	0	0	0	0	0	0	0	0	0	0	0	0	0	0	0	0
CAA33795_1	ARO_3003563	0	0	0	0	0	0	0	0	0	NA	NA	NA	NA	NA	NA	RCP-1	RCP beta-lactamase	penam	antibiotic inactivation	NA	NA	0	0	0	1	0	0	0	0	0	0	0	0	0	0	0	0	0	0	0	0	0	0	0	0	0	0	0
CAA37477_1	ARO_3002891	0	0	0	0	0	0	0	0	0	NA	NA	NA	NA	NA	NA	otr(A)	tetracycline-resistant ribosomal protection protein	tetracycline antibiotic	antibiotic target protection	NA	NA	0	0	0	1	0	0	0	0	0	0	0	0	0	0	0	0	0	0	0	0	0	0	0	0	0	0	0
CAA37605_1	ARO_3002638	0	0	0	0	0	0	0	0	0	NA	NA	NA	NA	NA	NA	APH(3)-Ia	APH(3)	aminoglycoside antibiotic	antibiotic inactivation	NA	NA	0	0	0	1	0	0	0	0	0	0	0	0	0	0	0	0	0	0	0	0	0	0	0	0	0	0	0
CAA37699_1	ARO_3003565	0	0	0	0	0	0	0	0	0	NA	NA	NA	NA	NA	NA	r39 beta-lactamase	R39 beta-lactamase	penam	antibiotic inactivation	NA	NA	1	0	0	0	0	0	0	0	0	0	1	1	1	0	0	0	0	0	0	0	0	0	0	0	0	0	0
CAA37806_1	ARO_3002684	0	0	0	0	0	0	0	0	0	NA	NA	NA	NA	NA	NA	catII	chloramphenicol acetyltransferase (CAT)	phenicol antibiotic	antibiotic inactivation	NA	Klebsiella pneumoniae, Salmonella enterica, Escherichia coli, Providencia rettgeri, Morganella morganii, Klebsiella aerogenes, Haemophilus influenzae, Pseudomonas aeruginosa	0	1	0	0	0	0	0	0	0	0	0	0	0	1	0	0	0	0	0	0	0	0	0	0	0	0	0
CAA39184_1	ARO_3002536	0	0	0	0	0	0	0	0	0	NA	NA	NA	NA	NA	NA	AAC(3)-IIIa	AAC(3)	aminoglycoside antibiotic	antibiotic inactivation	NA	Pseudomonas aeruginosa	1	0	0	0	0	0	0	0	0	0	0	0	0	0	0	0	1	0	0	0	0	0	0	0	0	0	0
CAA40146_1	ARO_3002997	0	0	0	0	0	0	0	0	0	NA	NA	NA	NA	NA	NA	LCR-1	LCR beta-lactamase	cephalosporin;penam	antibiotic inactivation	Pseudomonas aeruginosa	Pseudomonas aeruginosa	0	1	0	0	0	0	0	0	0	0	0	0	0	0	0	0	0	0	0	0	0	0	0	0	0	0	1
CAA41211_1	ARO_3001400	0	0	0	0	0	0	0	0	0	NA	NA	NA	NA	NA	NA	OXA-5	OXA beta-lactamase	cephalosporin;penam	antibiotic inactivation	NA	NA	1	0	0	0	0	0	0	0	0	0	0	0	0	0	0	0	0	0	0	0	0	0	0	0	0	0	1
CAA44667_1	ARO_3001305	0	0	0	0	0	0	0	0	0	NA	NA	NA	NA	NA	NA	ErmU	Erm 23S ribosomal RNA methyltransferase	macrolide antibiotic;lincosamide antibiotic;streptogramin antibiotic	antibiotic target alteration	NA	NA	1	0	0	0	0	0	0	0	0	0	0	0	0	0	0	0	1	0	0	0	0	0	0	0	0	0	0
CAA45050_1	ARO_3002828	0	0	0	0	0	0	0	0	0	NA	NA	NA	NA	NA	NA	srmB	ATP-binding cassette (ABC) antibiotic efflux pump	macrolide antibiotic	antibiotic efflux	NA	NA	0	0	0	1	0	0	0	0	0	1	0	0	0	0	0	0	0	0	0	0	0	0	0	0	0	0	0
CAA52372_1	ARO_3002656	0	0	0	0	0	0	0	0	0	NA	NA	NA	NA	NA	NA	APH(4)-Ib	APH(4)	aminoglycoside antibiotic	antibiotic inactivation	NA	NA	0	1	0	0	0	0	0	0	0	0	0	0	0	1	0	0	0	0	0	0	0	0	0	0	0	0	0
CAA55486_1	ARO_3003459	0	0	0	0	0	0	0	0	0	NA	NA	NA	NA	NA	NA	Mycobacterium tuberculosis gyrB mutant conferring resistance to fluoroquinolone	fluoroquinolone resistant gyrB	fluoroquinolone antibiotic;aminocoumarin antibiotic	antibiotic target alteration	NA	Mycobacterium tuberculosis	1	0	0	0	0	0	0	0	0	0	0	0	0	0	0	0	1	0	0	0	0	0	0	0	0	0	0
CAA56561_1	ARO_3003553	0	0	0	0	0	0	0	0	0	NA	NA	NA	NA	NA	NA	CepS beta-lactamase	CepS beta-lactamase	cephalosporin	antibiotic inactivation	NA	NA	0	1	0	0	0	0	0	0	0	0	0	0	0	1	0	0	0	0	0	0	0	0	1	0	0	0	0
CAA62365_1	ARO_3002645	0	0	0	0	0	0	0	0	0	NA	NA	NA	NA	NA	NA	APH(3)-IIb	APH(3)	aminoglycoside antibiotic	antibiotic inactivation	Pseudomonas aeruginosa	Stenotrophomonas maltophilia, Vibrio vulnificus, Pseudomonas aeruginosa, Pseudomonas fluorescens	0	1	0	0	0	0	0	0	0	0	0	0	0	1	0	0	0	0	0	0	0	0	1	0	0	0	0
CAA64891_1	ARO_3000812	0	0	0	0	0	0	0	0	0	NA	NA	NA	NA	NA	NA	mtrE	resistance-nodulation-cell division (RND) antibiotic efflux pump	macrolide antibiotic;penam	antibiotic efflux	NA	Neisseria gonorrhoeae, Klebsiella pneumoniae, Neisseria meningitidis	0	1	0	0	0	0	0	0	0	0	0	0	0	0	1	0	0	0	0	1	0	1	0	0	0	0	0
CAA66307_1	ARO_3000592	0	0	0	0	0	0	0	0	0	NA	NA	NA	NA	NA	NA	ErmN	Erm 23S ribosomal RNA methyltransferase	macrolide antibiotic;streptogramin antibiotic;lincosamide antibiotic	antibiotic target alteration	NA	NA	1	0	0	0	0	0	0	0	0	0	1	0	1	0	0	0	0	0	0	0	0	0	0	0	0	0	0
CAA68516_1	ARO_3002657	0	0	0	0	0	0	0	0	0	NA	NA	NA	NA	NA	NA	APH(6)-Ia	APH(6)	aminoglycoside antibiotic	antibiotic inactivation	NA	NA	1	0	0	0	0	0	0	0	0	0	0	0	0	0	0	0	0	0	0	0	0	0	0	0	0	0	0
CAA71325_1	ARO_3002156	0	0	0	0	0	0	0	0	0	NA	NA	NA	NA	NA	NA	FOX-2	FOX beta-lactamase	cephalosporin;cephamycin	antibiotic inactivation	NA	NA	1	0	0	0	0	0	0	0	0	0	1	0	1	0	0	0	1	0	0	0	0	0	0	0	0	0	0
CAA71441_1	ARO_3003095	0	0	0	0	0	0	0	0	0	NA	NA	NA	NA	NA	NA	imiS	CphA beta-lactamase	carbapenem	antibiotic inactivation	NA	NA	1	0	0	0	0	0	0	0	0	0	1	0	1	0	0	0	0	0	0	0	0	0	0	0	0	0	0
CAA75663_1	ARO_3000175	0	0	0	0	0	0	0	0	0	NA	NA	NA	NA	NA	NA	tet(H)	major facilitator superfamily (MFS) antibiotic efflux pump	tetracycline antibiotic	antibiotic efflux	Providencia rettgeri, Acinetobacter baumannii	Providencia rettgeri, Acinetobacter baumannii	1	0	0	0	0	0	0	0	0	0	1	1	1	0	0	0	1	0	0	0	0	0	0	0	0	0	0
CAA79966_1	ARO_3003665	0	0	0	0	0	0	0	0	0	NA	NA	NA	NA	NA	NA	NmcR	NmcA beta-lactamase	carbapenem;cephalosporin;cephamycin;penam	antibiotic inactivation	Enterobacter asburiae, Klebsiella aerogenes, Enterobacter cloacae	Klebsiella pneumoniae, Klebsiella aerogenes, Enterobacter cloacae, Enterobacter asburiae	0	0	0	1	0	0	0	0	0	0	0	0	0	0	0	0	0	0	0	0	0	0	0	0	0	0	0
CAA79968_1	ARO_3002363	0	0	0	0	0	0	0	0	0	NA	NA	NA	NA	NA	NA	PER-1	PER beta-lactamase	monobactam;carbapenem;cephalosporin;penam;penem	antibiotic inactivation	Pseudomonas aeruginosa, Acinetobacter baumannii, Acinetobacter nosocomialis, Acinetobacter haemolyticus, Proteus vulgaris	Acinetobacter baumannii, Proteus vulgaris, Acinetobacter nosocomialis, Acinetobacter haemolyticus, Pseudomonas aeruginosa	0	0	0	1	0	0	0	0	0	0	0	0	0	0	0	0	0	0	0	0	0	0	0	0	0	0	0
CAA83855_1	ARO_3000380	0	0	0	0	0	0	0	0	0	NA	NA	NA	NA	NA	NA	FosC	fosC phosphotransferase family	fosfomycin	antibiotic inactivation	NA	NA	0	0	0	1	0	0	0	0	0	0	0	0	0	0	0	0	0	0	0	0	0	0	0	0	0	0	0
CAA88265_1	ARO_3002898	0	0	0	0	0	0	0	0	0	NA	NA	NA	NA	NA	NA	SAT-3	streptothricin acetyltransferase (SAT)	nucleoside antibiotic	antibiotic inactivation	NA	NA	0	0	0	1	0	0	0	0	0	0	0	0	0	0	0	0	0	0	0	0	0	0	0	0	0	0	0
CAA90432_1	ARO_3003026	0	0	0	0	0	0	0	0	0	NA	NA	NA	NA	NA	NA	fusH	fusidic acid inactivation enzyme	fusidic acid	antibiotic inactivation	NA	NA	0	0	0	1	0	0	0	0	0	0	0	0	0	0	0	0	0	0	0	0	0	0	0	0	0	0	0
CAA91010_1	ARO_3002559	0	0	0	0	0	0	0	0	0	NA	NA	NA	NA	NA	NA	AAC(6)-Ip	AAC(6)	aminoglycoside antibiotic	antibiotic inactivation	NA	Acinetobacter baumannii	0	0	0	1	0	0	0	0	0	0	0	0	0	0	0	0	0	0	0	0	0	0	0	0	0	0	0
CAB12062_1	ARO_3003028	0	0	0	0	0	0	0	0	0	NA	NA	NA	NA	NA	NA	lmrA	ATP-binding cassette (ABC) antibiotic efflux pump	lincosamide antibiotic	antibiotic target alteration;antibiotic efflux	NA	NA	1	0	0	0	0	0	0	0	0	0	1	0	1	0	0	0	0	0	0	0	0	0	0	0	0	0	0
CAB12108_2	ARO_3003059	0	0	0	0	0	0	0	0	0	NA	NA	NA	NA	NA	NA	tmrB	tunicamycin resistance protein	nucleoside antibiotic	reduced permeability to antibiotic	NA	NA	1	0	0	0	0	0	0	0	0	0	1	0	1	0	0	0	0	0	0	0	0	0	0	0	0	0	0
CAB13166_1	ARO_3003063	0	0	0	0	0	0	0	0	0	NA	NA	NA	NA	NA	NA	ykkC	small multidrug resistance (SMR) antibiotic efflux pump	aminoglycoside antibiotic;tetracycline antibiotic;phenicol antibiotic	antibiotic efflux	NA	NA	0	0	0	1	0	0	0	0	0	0	0	0	0	0	0	0	0	0	1	0	0	0	0	0	0	0	0
CAB13167_1	ARO_3003064	0	0	0	0	0	0	0	0	0	NA	NA	NA	NA	NA	NA	ykkD	small multidrug resistance (SMR) antibiotic efflux pump	aminoglycoside antibiotic;tetracycline antibiotic;phenicol antibiotic	antibiotic efflux	NA	NA	0	1	0	0	0	0	0	0	0	0	0	0	0	0	0	0	0	0	0	0	0	1	0	0	0	0	0
CAB14620_1	ARO_3002627	0	0	0	0	0	0	0	0	0	NA	NA	NA	NA	NA	NA	aadK	ANT(6)	aminoglycoside antibiotic	antibiotic inactivation	NA	NA	0	0	0	1	0	0	0	0	0	1	0	0	0	0	0	0	0	0	0	0	0	0	0	0	0	0	0
CAB60001_1	ARO_3000326	0	0	0	0	0	0	0	0	0	NA	NA	NA	NA	NA	NA	ErmE	Erm 23S ribosomal RNA methyltransferase	macrolide antibiotic;lincosamide antibiotic;streptogramin antibiotic	antibiotic target alteration	NA	NA	0	1	0	0	0	0	0	0	0	0	0	0	0	0	0	0	0	0	0	0	0	0	0	0	0	0	0
CAB75346_1	ARO_3000582	0	0	0	0	0	0	0	0	0	NA	NA	NA	NA	NA	NA	L1 beta-lactamase	L1 family beta-lactamase	cephalosporin	antibiotic inactivation	NA	Stenotrophomonas maltophilia	0	0	0	1	0	0	0	0	0	0	0	0	0	0	0	0	0	0	0	0	0	0	0	0	0	0	0
CAB96921_1	ARO_3000606	0	0	0	0	0	0	0	0	0	NA	NA	NA	NA	NA	NA	FEZ-1 beta-lactamase	FEZ beta-lactamase	carbapenem;cephalosporin;penam	antibiotic inactivation	NA	NA	0	0	0	1	0	0	0	0	0	0	0	0	0	0	0	0	0	0	0	0	0	0	0	0	0	0	0
CAC14595_1	ARO_3003056	0	0	0	0	0	0	0	0	0	NA	NA	NA	NA	NA	NA	smeE	resistance-nodulation-cell division (RND) antibiotic efflux pump	macrolide antibiotic;fluoroquinolone antibiotic;tetracycline antibiotic;phenicol antibiotic	antibiotic efflux	NA	Stenotrophomonas maltophilia, Enterobacter hormaechei, Pseudomonas aeruginosa, Proteus mirabilis, Acinetobacter nosocomialis, Escherichia coli	1	0	0	0	0	0	0	0	0	0	0	0	0	0	0	0	0	0	0	0	0	0	0	0	0	1	0
CAC29514_1	ARO_3003298	0	0	0	0	0	0	0	0	0	NA	NA	NA	NA	NA	NA	Mycobaterium leprae gyrA conferring resistance to fluoroquinolones	fluoroquinolone resistant gyrA	fluoroquinolone antibiotic;nybomycin	antibiotic target alteration	NA	NA	1	0	0	0	0	0	0	0	0	0	0	0	0	0	0	0	0	0	0	0	0	0	0	0	0	1	0
CAC29732_1	ARO_3003389	0	0	0	0	0	0	0	0	0	NA	NA	NA	NA	NA	NA	Mycobacterium leprae folP with mutation conferring resistance to dapsone	dapsone resistant dihydropteroate synthase folP	sulfonamide antibiotic;sulfone antibiotic	antibiotic target alteration	NA	NA	1	0	0	0	0	0	0	0	0	0	1	0	1	0	0	0	0	0	0	0	0	0	0	0	0	0	0
CAC30845_1	ARO_3003284	0	0	0	0	0	0	0	0	0	NA	NA	NA	NA	NA	NA	Mycobacterium leprae rpoB mutations conferring resistance to rifampicin	rifamycin-resistant beta-subunit of RNA polymerase (rpoB)	peptide antibiotic;rifamycin antibiotic	antibiotic target alteration;antibiotic target replacement	NA	NA	1	0	0	0	0	0	0	0	0	0	1	0	0	0	0	0	1	0	0	0	0	0	0	0	0	0	0
CAC33832_1	ARO_3000851	0	0	0	0	0	0	0	0	0	NA	NA	NA	NA	NA	NA	THIN-B beta-lactamase	THIN-B beta-lactamase	carbapenem;cephalosporin;penam	antibiotic inactivation	NA	NA	0	0	0	1	0	0	0	0	0	1	0	0	0	0	0	0	0	0	0	0	0	0	0	0	0	0	0
CAC35728_1	ARO_3001424	0	0	0	0	0	0	0	0	0	NA	NA	NA	NA	NA	NA	OXA-29	OXA beta-lactamase	cephalosporin;penam	antibiotic inactivation	Legionella pneumophila	Legionella pneumophila	0	0	0	1	0	0	0	0	0	1	0	0	0	0	0	0	0	0	0	0	0	0	0	0	0	0	0
CAC80727_1	ARO_3000476	0	0	0	0	0	0	0	0	0	NA	NA	NA	NA	NA	NA	tet(31)	major facilitator superfamily (MFS) antibiotic efflux pump	tetracycline antibiotic	antibiotic efflux	NA	NA	1	0	0	0	0	0	0	0	0	0	1	0	1	0	0	0	1	0	0	0	0	0	0	0	0	0	0
CAC81324_1	ARO_3003015	0	0	0	0	0	0	0	0	0	NA	NA	NA	NA	NA	NA	dfrA19	trimethoprim resistant dihydrofolate reductase dfr	diaminopyrimidine antibiotic	antibiotic target replacement	NA	Enterobacter kobei, Acinetobacter baumannii, Salmonella enterica, Escherichia coli, Klebsiella pneumoniae, Klebsiella aerogenes, Proteus mirabilis, Serratia marcescens, Klebsiella oxytoca, Enterobacter cloacae, Citrobacter freundii, Morganella morganii, Enterobacter asburiae, Enterobacter hormaechei	0	1	0	0	0	0	0	0	0	0	1	0	0	1	1	0	1	0	0	1	0	1	0	0	1	1	0
CAC87665_1	ARO_3000855	0	0	0	0	0	0	0	0	0	NA	NA	NA	NA	NA	NA	CAU-1 beta-lactamase	CAU beta-lactamase	carbapenem;penam	antibiotic inactivation	NA	NA	1	0	0	0	0	0	0	0	0	1	0	0	0	0	0	0	0	0	0	0	0	0	0	0	0	0	0
CAD32565_1	ARO_3001770	0	0	0	0	0	0	0	0	0	NA	NA	NA	NA	NA	NA	OXA-43	OXA beta-lactamase	cephalosporin;penam	antibiotic inactivation	NA	Burkholderia pseudomallei	0	0	0	1	0	0	0	0	0	0	0	0	0	0	0	0	0	0	0	0	0	0	0	0	0	0	0
CAD37801_1	ARO_3003793	0	0	0	0	0	0	0	0	0	NA	NA	NA	NA	NA	NA	SPM-1	SPM beta-lactamase	carbapenem	antibiotic inactivation	Pseudomonas aeruginosa	Pseudomonas aeruginosa	0	0	0	1	0	0	0	0	0	0	0	0	0	0	0	0	0	0	0	0	0	0	0	0	0	0	0
CAD53575_1	ARO_3002531	0	0	0	0	0	0	0	0	0	NA	NA	NA	NA	NA	NA	AAC(3)-Ic	AAC(3)	aminoglycoside antibiotic	antibiotic inactivation	Escherichia coli, Serratia marcescens, Pseudomonas aeruginosa	Pseudomonas aeruginosa, Serratia marcescens, Escherichia coli	0	0	0	1	0	0	0	0	0	0	0	0	0	0	0	0	0	0	0	0	0	0	0	0	0	0	0
CAD55718_1	ARO_3000197	0	0	0	0	0	0	0	0	0	NA	NA	NA	NA	NA	NA	tet36	tetracycline-resistant ribosomal protection protein	tetracycline antibiotic	antibiotic target protection	NA	NA	0	0	0	1	0	0	0	0	0	0	0	0	0	0	0	0	0	0	0	0	0	0	0	0	0	0	0
CAD58780_1	ARO_3001794	0	0	0	0	0	0	0	0	0	NA	NA	NA	NA	NA	NA	OXA-45	OXA beta-lactamase	cephalosporin;penam	antibiotic inactivation	NA	NA	0	0	0	0	0	0	1	0	0	0	0	0	0	0	0	0	0	0	0	1	0	0	0	0	0	0	0
CAD61201_1	ARO_3002277	0	0	0	0	0	0	0	0	0	NA	NA	NA	NA	NA	NA	VIM-7	VIM beta-lactamase	carbapenem;cephalosporin;cephamycin;penam;penem	antibiotic inactivation	NA	Pseudomonas aeruginosa	0	0	0	0	0	0	1	0	0	0	0	0	0	0	0	0	0	0	0	1	0	0	0	0	0	0	0
CAD91132_1	ARO_3002839	0	0	0	0	0	0	0	0	0	NA	NA	NA	NA	NA	NA	lnuF	lincosamide nucleotidyltransferase (LNU)	lincosamide antibiotic	antibiotic inactivation	NA	Salmonella enterica, Escherichia coli, Proteus mirabilis, Morganella morganii, Proteus vulgaris, Providencia rettgeri, Providencia stuartii	1	0	0	0	0	0	0	0	0	0	0	0	0	0	0	0	0	0	1	0	0	0	0	0	0	0	0
CAE48335_2	ARO_3002599	0	0	0	0	0	0	0	0	0	NA	NA	NA	NA	NA	NA	AAC(6)-30/AAC(6)-Ib fusion protein	AAC(6)	aminoglycoside antibiotic	antibiotic inactivation	NA	Escherichia coli, Acinetobacter baumannii, Enterobacter hormaechei, Pseudomonas aeruginosa, Klebsiella pneumoniae	0	0	0	0	0	0	1	0	0	0	0	0	0	0	0	0	0	0	0	1	0	0	0	0	0	0	0
CAE53424_1	ARO_3003016	0	0	0	0	0	0	0	0	0	NA	NA	NA	NA	NA	NA	dfrA20	trimethoprim resistant dihydrofolate reductase dfr	diaminopyrimidine antibiotic	antibiotic target replacement	NA	NA	1	0	0	0	0	0	0	0	0	0	1	1	1	0	0	0	1	1	0	0	0	0	0	0	0	0	0
CAG27800_1	ARO_3003203	0	0	0	0	0	0	0	0	0	NA	NA	NA	NA	NA	NA	TLA-2	TLA beta-lactamase	fluoroquinolone antibiotic;monobactam;cephalosporin	antibiotic inactivation	NA	NA	0	0	1	0	0	0	0	0	0	0	0	0	0	0	0	0	0	0	0	0	0	1	0	0	0	0	0
CAG34233_2	ARO_3003019	0	0	0	0	0	0	0	0	0	NA	NA	NA	NA	NA	NA	dfrA23	trimethoprim resistant dihydrofolate reductase dfr	diaminopyrimidine antibiotic	antibiotic target replacement	Providencia rettgeri, Salmonella enterica, Escherichia coli, Klebsiella pneumoniae, Pseudomonas aeruginosa, Vibrio cholerae	Providencia rettgeri, Salmonella enterica, Escherichia coli, Klebsiella pneumoniae, Pseudomonas aeruginosa, Vibrio cholerae	0	0	0	1	0	0	0	0	0	0	0	0	0	0	0	0	0	0	1	0	0	0	0	0	0	0	0
CAI47810_1	ARO_3003110	0	0	0	0	0	0	0	0	0	NA	NA	NA	NA	NA	NA	catB10	chloramphenicol acetyltransferase (CAT)	phenicol antibiotic	antibiotic inactivation	NA	Pseudomonas aeruginosa	1	0	0	0	0	0	0	0	0	0	0	0	0	0	0	0	1	0	0	0	0	0	0	0	0	0	0
CAI57696_1	ARO_3002614	0	0	0	0	0	0	0	0	0	NA	NA	NA	NA	NA	NA	aadA14	ANT(3)	aminoglycoside antibiotic	antibiotic inactivation	NA	Proteus mirabilis	1	0	0	0	0	0	0	0	0	0	0	0	0	0	0	0	1	0	0	0	0	0	0	0	0	0	0
CAJ51085_1	ARO_3000319	0	0	0	0	0	0	0	0	0	NA	NA	NA	NA	NA	NA	mphC	macrolide phosphotransferase (MPH)	macrolide antibiotic	antibiotic inactivation	NA	Vibrio cholerae, Stenotrophomonas maltophilia, Staphylococcus epidermidis, Staphylococcus aureus, Escherichia coli, Klebsiella pneumoniae, Listeria monocytogenes	1	0	0	0	0	0	0	0	0	0	0	0	0	0	0	0	1	0	0	0	0	0	0	0	0	0	0
CAK55563_1	ARO_3002585	0	0	0	0	0	0	0	0	0	NA	NA	NA	NA	NA	NA	AAC(6')-31	AAC(6')	aminoglycoside antibiotic	antibiotic inactivation	Acinetobacter baumannii, Klebsiella pneumoniae, Pseudomonas aeruginosa, Acinetobacter nosocomialis	Stenotrophomonas maltophilia, Enterobacter hormaechei, Pseudomonas aeruginosa, Acinetobacter baumannii, Klebsiella pneumoniae, Acinetobacter nosocomialis	1	0	0	0	0	0	0	0	0	0	0	0	0	0	0	0	1	0	0	0	0	0	0	0	0	0	0
CAL48457_1	ARO_3002857	0	0	0	0	0	0	0	0	0	NA	NA	NA	NA	NA	NA	dfrA26	trimethoprim resistant dihydrofolate reductase dfr	diaminopyrimidine antibiotic	antibiotic target replacement	Klebsiella pneumoniae, Enterobacter hormaechei	Enterobacter hormaechei, Klebsiella pneumoniae	1	0	0	0	0	0	0	0	0	0	0	0	0	0	0	0	1	0	0	0	0	0	0	0	0	0	0
CAL64019_1	ARO_3003441	0	0	0	0	0	0	0	0	0	NA	NA	NA	NA	NA	NA	cfrA	Cfr 23S ribosomal RNA methyltransferase	macrolide antibiotic;lincosamide antibiotic;streptogramin antibiotic;oxazolidinone antibiotic;phenicol antibiotic;pleuromutilin antibiotic	antibiotic target alteration	Staphylococcus aureus, Enterococcus faecalis, Enterococcus faecium	Staphylococcus aureus, Escherichia coli, Klebsiella pneumoniae, Enterococcus faecalis, Proteus mirabilis, Enterococcus faecium, Staphylococcus epidermidis, Proteus vulgaris	0	0	0	1	0	0	0	0	0	0	0	0	0	0	0	0	0	0	1	0	0	0	0	0	0	0	0
CAQ53840_1	ARO_3000853	0	0	0	0	0	0	0	0	0	NA	NA	NA	NA	NA	NA	AIM-1	AIM beta-lactamase	cephalosporin;cephamycin;penam	antibiotic inactivation	NA	NA	0	0	0	1	0	0	0	0	0	0	0	0	0	0	0	0	0	0	0	0	0	0	0	0	1	0	1
CAX52582_1	ARO_3003324	0	0	0	0	0	0	0	0	0	NA	NA	NA	NA	NA	NA	Bacillus subtilis mprF	defensin resistant mprF	peptide antibiotic	antibiotic target alteration	NA	NA	0	1	0	0	0	0	0	0	0	0	0	0	0	1	0	0	0	0	0	0	0	0	1	0	0	0	0
CAZ48628_1	ARO_3002852	0	0	0	0	0	0	0	0	0	NA	NA	NA	NA	NA	NA	arr-7	rifampin ADP-ribosyltransferase (Arr)	rifamycin antibiotic	antibiotic inactivation	Pseudomonas aeruginosa	Pseudomonas aeruginosa	1	0	0	0	0	0	0	0	0	0	0	0	0	0	0	0	1	0	0	0	0	0	0	0	0	0	0
CBL58181_1	ARO_3003918	0	0	0	0	0	0	0	0	0	NA	NA	NA	NA	NA	NA	apmA	amp acetyltransferase	aminoglycoside antibiotic	antibiotic inactivation	Staphylococcus aureus	Enterococcus faecalis, Staphylococcus aureus, Enterococcus faecium	0	1	0	0	0	0	0	0	0	0	0	0	0	1	0	0	0	0	0	0	0	0	0	0	0	0	0
CBY77552_1	ARO_3003106	0	0	0	0	0	0	0	0	0	NA	NA	NA	NA	NA	NA	Erm(42)	Erm 23S ribosomal RNA methyltransferase	macrolide antibiotic;lincosamide antibiotic;streptogramin antibiotic	antibiotic target alteration	Klebsiella pneumoniae, Providencia stuartii, Salmonella enterica, Escherichia coli	Salmonella enterica, Escherichia coli, Klebsiella pneumoniae, Proteus mirabilis, Shigella flexneri, Providencia stuartii, Enterobacter hormaechei, Morganella morganii	0	0	0	1	0	0	0	0	0	0	0	0	0	0	0	0	0	0	0	0	0	0	0	0	1	0	0
CBY88983_1	ARO_3002833	0	0	0	0	0	0	0	0	0	NA	NA	NA	NA	NA	NA	vgaE	ATP-binding cassette (ABC) antibiotic efflux pump	streptogramin antibiotic;pleuromutilin antibiotic	antibiotic efflux	Staphylococcus aureus	Staphylococcus aureus	1	0	0	0	0	0	0	0	0	0	0	0	0	0	1	0	0	0	0	0	0	0	0	0	0	0	0
CCE36834	ARO_3003784	0	0	0	0	0	0	0	0	0	NA	NA	NA	NA	NA	NA	Mycobacterium tuberculosis intrinsic murA conferring resistance to fosfomycin	murA transferase	fosfomycin	antibiotic target alteration	NA	Klebsiella pneumoniae, Mycobacterium tuberculosis	1	0	0	0	0	0	0	0	0	0	0	0	0	0	0	0	0	0	1	0	0	0	0	0	0	0	0
CCE73593_2	ARO_3001503	0	0	0	0	0	0	0	0	0	NA	NA	NA	NA	NA	NA	OXA-258	OXA beta-lactamase	cephalosporin;penam	antibiotic inactivation	NA	Achromobacter xylosoxidans	0	1	0	0	0	0	0	0	0	0	0	0	0	0	0	0	0	0	0	0	0	0	0	0	0	0	0
CCF55073_1	ARO_3003205	0	0	0	0	0	0	0	0	0	NA	NA	NA	NA	NA	NA	Erm(43)	Erm 23S ribosomal RNA methyltransferase	macrolide antibiotic;lincosamide antibiotic;streptogramin antibiotic	antibiotic target alteration	NA	NA	1	0	0	0	0	0	0	0	0	0	0	0	0	0	0	0	0	0	0	0	0	0	0	0	0	0	1
CCP42728_1	ARO_3003295	0	0	0	0	0	0	0	0	0	NA	NA	NA	NA	NA	NA	Mycobacterium tuberculosis gyrA conferring resistance to fluoroquinolones	fluoroquinolone resistant gyrA	fluoroquinolone antibiotic;nybomycin	antibiotic target alteration	NA	Mycobacterium tuberculosis	1	0	0	0	0	0	0	0	0	1	0	0	0	0	0	0	0	0	0	0	0	0	0	0	0	0	0
CCP42991_1	ARO_3002525	0	0	0	0	0	0	0	0	0	NA	NA	NA	NA	NA	NA	AAC(2)-Ic	AAC(2)	aminoglycoside antibiotic	antibiotic inactivation	Mycobacterium tuberculosis	Mycobacterium tuberculosis	1	0	0	0	0	0	0	0	0	0	0	0	0	0	0	0	0	0	0	0	0	0	0	0	0	1	0
CCP43072_1	ARO_3003448	0	0	0	0	0	0	0	0	0	NA	NA	NA	NA	NA	NA	Mycobacterium tuberculosis iniA mutant conferring resistance to Ethambutol	Ethambutol resistant iniA	polyamine antibiotic	antibiotic target alteration;antibiotic efflux	NA	Mycobacterium tuberculosis	1	0	0	0	0	0	0	0	0	1	0	0	0	0	0	0	0	0	0	0	0	0	0	0	0	0	0
CCP43073_1	ARO_3003451	0	0	0	0	0	0	0	0	0	NA	NA	NA	NA	NA	NA	Mycobacterium tuberculosis iniC mutant conferring resistance to ethambutol	Ethambutol resistant iniC	polyamine antibiotic	antibiotic target alteration;antibiotic efflux	NA	Mycobacterium tuberculosis	1	0	0	0	0	0	0	0	0	1	0	0	0	0	0	0	0	0	0	0	0	0	0	0	0	0	0
CCP44023_1	ARO_3003455	0	0	0	0	0	0	0	0	0	NA	NA	NA	NA	NA	NA	Mycobacterium tuberculosis embR mutant conferring resistance to ethambutol	ethambutol resistant arabinosyltransferase	polyamine antibiotic	antibiotic target alteration	NA	Mycobacterium tuberculosis	1	0	0	0	0	0	0	0	0	0	0	0	0	0	0	0	0	0	0	0	0	0	0	0	0	0	1
CCP44244_1	ARO_3003393	0	0	0	0	0	0	0	0	0	NA	NA	NA	NA	NA	NA	Mycobacterium tuberculosis inhA mutations conferring resistance to isoniazid	antibiotic resistant inhA	isoniazid;triclosan	antibiotic target alteration	NA	Mycobacterium tuberculosis	1	0	0	0	0	0	0	0	0	0	0	0	0	0	0	0	0	0	0	0	0	0	0	0	0	0	0
CCP44409_1	ARO_3003060	0	0	0	0	0	0	0	0	0	NA	NA	NA	NA	NA	NA	tsnR	non-erm 23S ribosomal RNA methyltransferase (A1067)	peptide antibiotic	antibiotic target alteration	NA	NA	0	0	0	1	0	0	0	0	0	0	0	0	0	0	0	0	0	0	0	0	0	0	0	0	1	0	1
CCP44620_1	ARO_3003461	0	0	0	0	0	0	0	0	0	NA	NA	NA	NA	NA	NA	Mycobacterium tuberculosis ndh mutant conferring resistance to isoniazid	antibiotic resistant ndh	isoniazid	antibiotic target alteration	NA	Mycobacterium tuberculosis	0	0	0	1	0	0	0	0	0	0	0	0	0	0	0	0	0	0	0	0	0	0	0	0	1	0	0
CCP44758_1	ARO_3000392	0	0	0	0	0	0	0	0	0	NA	NA	NA	NA	NA	NA	Erm(37)	Erm 23S ribosomal RNA methyltransferase	macrolide antibiotic;lincosamide antibiotic;streptogramin antibiotic	antibiotic target alteration	Mycobacterium tuberculosis	Mycobacterium tuberculosis	0	1	0	0	0	0	0	0	0	0	0	0	0	1	0	0	0	0	0	0	0	0	0	0	0	0	0
CCP44816_1	ARO_3003394	0	0	0	0	0	0	0	0	0	NA	NA	NA	NA	NA	NA	Mycobacterium tuberculosis pncA mutations conferring resistance to pyrazinamide	pyrazinamide resistant pncA	pyrazinamide	antibiotic target alteration	NA	Mycobacterium tuberculosis	1	0	0	0	0	0	0	0	0	0	0	0	0	0	0	0	0	0	0	0	0	0	0	0	0	0	0
CCP45025_1	ARO_3003463	0	0	0	0	0	0	0	0	0	NA	NA	NA	NA	NA	NA	Mycobacterium tuberculosis kasA mutant conferring resistance to isoniazid	antibiotic resistant kasA	isoniazid;triclosan	antibiotic target alteration	NA	Mycobacterium tuberculosis	1	0	0	0	0	0	0	0	0	0	0	0	0	0	0	0	0	0	0	0	0	0	0	0	0	0	0
CCP46065_1	ARO_3000816	0	0	0	0	0	0	0	0	0	NA	NA	NA	NA	NA	NA	mtrA	resistance-nodulation-cell division (RND) antibiotic efflux pump	macrolide antibiotic;penam	antibiotic efflux	Mycobacterium tuberculosis	Mycobacteroides abscessus, Mycobacterium tuberculosis	1	0	0	0	0	0	0	0	0	1	0	0	0	0	0	0	0	0	0	0	0	0	0	0	0	0	0
CCP46748_1	ARO_3003470	0	0	0	0	0	0	0	0	0	NA	NA	NA	NA	NA	NA	Mycobacterium tuberculosis gidB mutation conferring resistance to streptomycin	antibiotic resistant gidB	aminoglycoside antibiotic	antibiotic target alteration	NA	Mycobacterium tuberculosis	0	0	0	1	0	0	0	0	0	1	0	0	0	0	0	0	0	0	0	0	0	0	0	0	0	0	0
CCQ20328_1	ARO_3000251	0	0	0	0	0	0	0	0	0	NA	NA	NA	NA	NA	NA	msr(A)	ABC-F ATP-binding cassette ribosomal protection protein	streptogramin antibiotic;macrolide antibiotic	antibiotic target protection	NA	Staphylococcus aureus, Escherichia coli, Listeria monocytogenes, Klebsiella aerogenes, Staphylococcus epidermidis, Acinetobacter baumannii	1	0	0	0	0	0	0	0	0	1	0	0	0	0	0	0	0	0	0	0	0	0	0	0	0	0	0
CCQ22388_1	ARO_3000421	0	0	0	0	0	0	0	0	0	NA	NA	NA	NA	NA	NA	norB	major facilitator superfamily (MFS) antibiotic efflux pump	fluoroquinolone antibiotic	antibiotic efflux	Listeria monocytogenes	Listeria monocytogenes, Neisseria gonorrhoeae	1	0	0	0	0	0	0	0	0	1	0	0	0	0	0	0	0	0	0	0	0	0	0	0	0	0	0
CCW43444_1	ARO_3002255	0	0	0	0	0	0	0	0	0	NA	NA	NA	NA	NA	NA	CARB-16	CARB beta-lactamase	penam	antibiotic inactivation	Acinetobacter baumannii, Acinetobacter nosocomialis	Acinetobacter nosocomialis, Acinetobacter baumannii	1	0	0	0	0	0	0	0	0	1	0	0	0	0	0	0	0	0	0	0	0	0	0	0	0	0	0
CUU67654_1	ARO_3003971	0	0	0	0	0	0	0	0	0	NA	NA	NA	NA	NA	NA	erm(44)	Erm 23S ribosomal RNA methyltransferase	macrolide antibiotic;lincosamide antibiotic;streptogramin antibiotic	antibiotic target alteration	NA	NA	0	0	0	1	0	0	0	0	0	0	0	0	0	0	0	0	0	0	1	0	0	0	0	0	0	0	0
CWV56762_1	ARO_3000198	0	0	0	0	0	0	0	0	0	NA	NA	NA	NA	NA	NA	FosX	fosfomycin thiol transferase	fosfomycin	antibiotic inactivation	Listeria monocytogenes	Listeria monocytogenes	0	0	0	0	0	0	1	0	0	0	1	1	1	0	0	0	1	1	0	0	0	0	0	0	0	0	0
EEK14408_1	ARO_3003931	0	0	0	0	0	0	0	0	0	NA	NA	NA	NA	NA	NA	Capnocytophaga gingivalis gyrA conferring resistance to fluoroquinolones	fluoroquinolone resistant gyrA	fluoroquinolone antibiotic;nybomycin	antibiotic target alteration	NA	NA	1	0	0	0	0	0	0	0	0	0	0	0	0	0	0	0	0	0	0	0	0	0	0	0	0	0	0
EEL41021_1	ARO_3003072	0	0	0	0	0	0	0	0	0	NA	NA	NA	NA	NA	NA	Bacillus Cluster A intrinsic mph	macrolide phosphotransferase (MPH)	macrolide antibiotic	antibiotic inactivation	NA	Bacillus anthracis	1	0	0	0	0	0	0	0	0	0	1	0	1	0	0	0	1	0	0	0	0	0	0	0	0	0	0
ENU37733	ARO_3004091	0	0	0	0	0	0	0	0	0	NA	NA	NA	NA	NA	NA	ANT(3)-IIc	ANT(3)	aminoglycoside antibiotic	antibiotic inactivation	NA	Acinetobacter haemolyticus, Enterobacter cloacae, Acinetobacter baumannii	1	0	0	0	0	0	0	0	0	0	0	0	0	0	0	0	1	0	0	0	0	0	0	0	0	0	0
ENU91137	ARO_3004090	0	0	0	0	0	0	0	0	0	NA	NA	NA	NA	NA	NA	ANT(3)-IIb	ANT(3)	aminoglycoside antibiotic	antibiotic inactivation	NA	Acinetobacter baumannii	0	1	0	0	0	0	0	0	0	1	0	0	0	1	0	0	1	0	0	0	0	1	0	0	0	0	0
ENV34035	ARO_3004087	0	0	0	0	0	0	0	0	0	NA	NA	NA	NA	NA	NA	APH(3)-IX	APH(3)	aminoglycoside antibiotic	antibiotic inactivation	NA	NA	1	0	0	0	0	0	0	0	0	0	1	1	1	0	0	0	1	0	0	0	0	0	0	0	0	0	0
EOO80837_1	ARO_3003767	0	0	0	0	0	0	0	0	0	NA	NA	NA	NA	NA	NA	Bacillus Cluster B intrinsic mph	macrolide phosphotransferase (MPH)	macrolide antibiotic	antibiotic inactivation	NA	Bacillus anthracis	1	0	0	0	0	0	0	0	0	1	0	0	0	0	0	0	0	0	0	0	0	0	0	0	0	0	0
EPF73263	ARO_3004086	0	0	0	0	0	0	0	0	0	NA	NA	NA	NA	NA	NA	APH(3)-VIII	APH(3)	aminoglycoside antibiotic	antibiotic inactivation	NA	NA	1	0	0	0	0	0	0	0	0	0	1	0	0	0	0	0	0	0	0	0	0	0	0	0	0	0	0
KIX81495_1	ARO_3002813	0	0	0	0	0	0	0	0	0	NA	NA	NA	NA	NA	NA	lmrB	ATP-binding cassette (ABC) antibiotic efflux pump	lincosamide antibiotic	antibiotic efflux	NA	NA	0	1	0	0	0	0	0	0	0	0	1	0	0	0	0	0	0	0	0	0	0	1	0	0	0	0	0
NP_207972_1	ARO_3003964	0	0	0	0	0	0	0	0	0	NA	NA	NA	NA	NA	NA	hp1181	major facilitator superfamily (MFS) antibiotic efflux pump	fluoroquinolone antibiotic;tetracycline antibiotic;nitroimidazole antibiotic	antibiotic efflux	Helicobacter pylori	Helicobacter pylori	1	0	0	0	0	0	0	0	0	0	1	1	1	0	0	0	1	0	0	0	0	0	0	0	0	0	0
NP_207975_1	ARO_3003965	0	0	0	0	0	0	0	0	0	NA	NA	NA	NA	NA	NA	hp1184	multidrug and toxic compound extrusion (MATE) transporter	N/A	antibiotic efflux	NA	NA	1	0	0	0	0	0	0	0	0	0	0	0	0	0	0	0	0	0	0	0	0	0	0	0	0	0	0
NP_216424_1	ARO_3003392	0	0	0	0	0	0	0	0	0	NA	NA	NA	NA	NA	NA	Mycobacterium tuberculosis katG mutations conferring resistance to isoniazid	isoniazid resistant katG	isoniazid	antibiotic target alteration	NA	Mycobacterium tuberculosis	1	0	0	0	0	0	0	0	0	0	0	0	0	0	0	0	0	0	0	0	0	0	0	0	0	0	0
NP_217362_1	ARO_3003955	0	0	0	0	0	0	0	0	0	NA	NA	NA	NA	NA	NA	efpA	major facilitator superfamily (MFS) antibiotic efflux pump	rifamycin antibiotic;isoniazid	antibiotic efflux	Mycobacterium tuberculosis	Mycobacterium tuberculosis	1	0	0	0	0	0	0	0	0	0	1	0	1	0	0	0	0	0	0	0	0	0	0	0	0	0	0
NP_248846_1	ARO_3003679	0	0	0	0	0	0	0	0	0	NA	NA	NA	NA	NA	NA	TriA	resistance-nodulation-cell division (RND) antibiotic efflux pump	triclosan	antibiotic efflux	Pseudomonas aeruginosa, Pseudomonas fluorescens	Pseudomonas aeruginosa, Pseudomonas fluorescens, Stenotrophomonas maltophilia, Klebsiella pneumoniae	1	0	0	0	0	0	0	0	0	0	1	0	0	0	0	0	0	0	0	0	0	0	0	0	0	0	0
NP_249649_1	ARO_3003686	0	0	0	0	0	0	0	0	0	NA	NA	NA	NA	NA	NA	Pseudomonas aeruginosa oprD with mutation conferring resistance to imipenem	Outer Membrane Porin (Opr)	monobactam;carbapenem;cephalosporin;cephamycin;penam;penem	reduced permeability to antibiotic	NA	NA	1	0	0	0	0	0	0	0	0	1	0	0	0	0	0	0	0	0	0	0	0	0	0	0	0	0	0
NP_249820_1	ARO_3000149	0	0	0	0	0	0	0	0	0	NA	NA	NA	NA	NA	NA	fosA	fosfomycin thiol transferase	fosfomycin	antibiotic inactivation	Pseudomonas aeruginosa	Pseudomonas fluorescens, Stenotrophomonas maltophilia, Pseudomonas aeruginosa, Pseudomonas putida	1	0	0	0	0	0	0	0	0	1	0	0	0	0	0	0	0	0	0	0	0	0	0	0	0	0	0
NP_249870_1	ARO_3003895	0	0	0	0	0	0	0	0	0	NA	NA	NA	NA	NA	NA	Pseudomonas mutant PhoP conferring resistance to colistin	ATP-binding cassette (ABC) antibiotic efflux pump;pmr phosphoethanolamine transferase	macrolide antibiotic;peptide antibiotic	antibiotic target alteration;antibiotic efflux	NA	Pseudomonas aeruginosa	1	0	0	0	0	0	0	0	0	1	0	0	0	0	0	0	0	0	0	0	0	0	0	0	0	0	0
NP_249871_1	ARO_3003896	0	0	0	0	0	0	0	0	0	NA	NA	NA	NA	NA	NA	Pseudomonas mutant PhoQ conferring resistance to colistin	ATP-binding cassette (ABC) antibiotic efflux pump;pmr phosphoethanolamine transferase	macrolide antibiotic;peptide antibiotic	antibiotic target alteration;antibiotic efflux	NA	Pseudomonas aeruginosa	1	0	0	0	0	0	0	0	0	0	0	0	0	0	1	0	0	0	0	0	0	0	0	0	0	0	0
NP_250052_1	ARO_3004077	0	0	0	0	0	0	0	0	0	NA	NA	NA	NA	NA	NA	PmpM	multidrug and toxic compound extrusion (MATE) transporter	N/A	antibiotic efflux	NA	NA	1	0	0	0	0	0	0	0	0	0	0	0	1	0	0	0	0	0	0	0	0	0	0	0	0	0	0
NP_251217_1	ARO_3004074	0	0	0	0	0	0	0	0	0	NA	NA	NA	NA	NA	NA	MuxB	resistance-nodulation-cell division (RND) antibiotic efflux pump	macrolide antibiotic;monobactam;tetracycline antibiotic;aminocoumarin antibiotic	antibiotic efflux	Pseudomonas fluorescens, Pseudomonas aeruginosa	Acinetobacter baumannii, Stenotrophomonas maltophilia, Pseudomonas fluorescens, Pseudomonas aeruginosa, Klebsiella pneumoniae, Salmonella enterica	0	1	0	0	0	0	0	0	0	0	0	0	0	0	0	0	0	0	0	0	0	0	0	0	0	0	0
NP_252408_1	ARO_3004056	0	0	0	0	0	0	0	0	0	NA	NA	NA	NA	NA	NA	ArmR	resistance-nodulation-cell division (RND) antibiotic efflux pump	macrolide antibiotic;fluoroquinolone antibiotic;monobactam;carbapenem;cephalosporin;cephamycin;penam;tetracycline antibiotic;peptide antibiotic;aminocoumarin antibiotic;diaminopyrimidine antibiotic;sulfonamide antibiotic;phenicol antibiotic;penem	antibiotic efflux	Pseudomonas aeruginosa	Pseudomonas aeruginosa	1	0	0	0	0	0	0	0	0	1	0	0	0	0	0	0	0	0	0	0	0	0	0	0	0	0	0
NP_252894_1	ARO_3000806	0	0	0	0	0	0	0	0	0	NA	NA	NA	NA	NA	NA	mexG	resistance-nodulation-cell division (RND) antibiotic efflux pump	fluoroquinolone antibiotic;tetracycline antibiotic;acridine dye	antibiotic efflux	Pseudomonas fluorescens, Pseudomonas aeruginosa	Pseudomonas fluorescens, Stenotrophomonas maltophilia, Pseudomonas aeruginosa	1	0	0	0	0	0	0	0	0	0	0	0	0	0	0	0	1	0	0	0	0	0	0	0	0	0	0
NP_253290_1	ARO_3000820	0	0	0	0	0	0	0	0	0	NA	NA	NA	NA	NA	NA	NfxB	resistance-nodulation-cell division (RND) antibiotic efflux pump	tetracycline antibiotic;phenicol antibiotic;diaminopyrimidine antibiotic;aminocoumarin antibiotic;fluoroquinolone antibiotic;penam;cephalosporin;macrolide antibiotic	antibiotic efflux	NA	NA	1	0	0	0	0	0	0	0	0	0	0	0	0	0	0	0	0	0	0	0	0	0	0	0	0	0	0
NP_253661_1	ARO_3003682	0	0	0	0	0	0	0	0	0	NA	NA	NA	NA	NA	NA	OpmH	resistance-nodulation-cell division (RND) antibiotic efflux pump	triclosan	antibiotic efflux	Pseudomonas fluorescens, Pseudomonas aeruginosa	Pseudomonas aeruginosa, Pseudomonas fluorescens, Stenotrophomonas maltophilia	0	1	0	1	0	0	0	0	0	0	0	0	0	0	0	0	0	0	0	0	0	0	0	0	1	0	0
NP_273367_1	ARO_3003961	0	0	0	0	0	0	0	0	0	NA	NA	NA	NA	NA	NA	farA	major facilitator superfamily (MFS) antibiotic efflux pump	antibacterial free fatty acids	antibiotic efflux	Neisseria meningitidis	Neisseria meningitidis, Neisseria gonorrhoeae, Acinetobacter baumannii	0	1	0	0	0	0	0	0	0	1	0	0	0	1	1	0	0	0	0	0	0	0	0	0	0	0	0
NP_273368_1	ARO_3003962	0	0	0	0	0	0	0	0	0	NA	NA	NA	NA	NA	NA	farB	major facilitator superfamily (MFS) antibiotic efflux pump	antibacterial free fatty acids	antibiotic efflux	Neisseria meningitidis	Neisseria gonorrhoeae, Acinetobacter baumannii, Klebsiella pneumoniae, Neisseria meningitidis	0	1	0	0	0	0	0	0	0	1	0	0	0	1	1	0	0	0	0	0	0	0	0	0	0	0	0
NP_273462_1	ARO_3003937	0	0	0	0	0	0	0	0	0	NA	NA	NA	NA	NA	NA	Neisseria meningititis PBP2 conferring resistance to beta-lactam	Penicillin-binding protein mutations conferring resistance to beta-lactam antibiotics	monobactam;carbapenem;cephalosporin;cephamycin;penam	antibiotic target alteration	NA	Neisseria gonorrhoeae, Neisseria meningitidis	1	0	0	0	0	0	0	0	0	1	0	0	0	0	0	0	0	0	0	0	0	0	0	0	0	0	0
NP_274718_1	ARO_3000811	0	0	0	0	0	0	0	0	0	NA	NA	NA	NA	NA	NA	mtrD	resistance-nodulation-cell division (RND) antibiotic efflux pump	macrolide antibiotic;penam	antibiotic efflux	Neisseria meningitidis	Helicobacter pylori, Neisseria gonorrhoeae, Acinetobacter baumannii, Klebsiella pneumoniae, Neisseria meningitidis	0	0	0	1	0	0	0	0	0	0	0	0	0	0	0	0	0	0	0	0	0	0	0	0	1	0	1
NP_274719_1	ARO_3000810	0	0	0	0	0	0	0	0	0	NA	NA	NA	NA	NA	NA	mtrC	resistance-nodulation-cell division (RND) antibiotic efflux pump	macrolide antibiotic;penam	antibiotic efflux	Neisseria meningitidis	Moraxella catarrhalis, Acinetobacter baumannii, Neisseria meningitidis, Neisseria gonorrhoeae	1	0	0	0	0	0	0	0	0	0	1	0	0	0	0	0	0	0	0	0	0	0	0	0	0	0	0
NP_358565_1	ARO_3000614	0	0	0	0	0	0	0	0	0	NA	NA	NA	NA	NA	NA	mefE	major facilitator superfamily (MFS) antibiotic efflux pump	macrolide antibiotic	antibiotic efflux	NA	NA	1	0	0	0	0	0	0	0	0	0	1	0	1	0	0	0	1	0	0	0	0	0	0	0	0	0	0
NP_459345_2	ARO_3000791	0	0	0	0	0	0	0	0	0	NA	NA	NA	NA	NA	NA	mdsC	resistance-nodulation-cell division (RND) antibiotic efflux pump	monobactam;carbapenem;cephalosporin;cephamycin;penam;phenicol antibiotic;penem	antibiotic efflux	NA	Klebsiella pneumoniae, Escherichia coli, Acinetobacter baumannii, Salmonella enterica	1	0	0	0	0	0	0	0	0	1	0	0	0	0	0	0	0	0	0	0	0	0	0	0	0	0	0
NP_459346_1	ARO_3000790	0	0	0	0	0	0	0	0	0	NA	NA	NA	NA	NA	NA	mdsB	resistance-nodulation-cell division (RND) antibiotic efflux pump	monobactam;carbapenem;cephalosporin;cephamycin;penam;phenicol antibiotic;penem	antibiotic efflux	Salmonella enterica	Salmonella enterica, Escherichia coli, Klebsiella pneumoniae, Shigella flexneri	0	0	0	0	0	0	1	0	0	0	0	0	0	0	0	0	0	0	0	1	0	0	0	0	0	0	0
NP_459347_2	ARO_3000789	0	0	0	0	0	0	0	0	0	NA	NA	NA	NA	NA	NA	mdsA	resistance-nodulation-cell division (RND) antibiotic efflux pump	monobactam;carbapenem;cephalosporin;cephamycin;penam;phenicol antibiotic;penem	antibiotic efflux	Salmonella enterica	Salmonella enterica, Shigella flexneri	0	0	0	1	0	0	0	0	0	0	0	0	0	0	1	0	0	0	0	0	0	0	0	0	1	0	1
NP_459349_1	ARO_3000504	0	0	0	0	0	0	0	0	0	NA	NA	NA	NA	NA	NA	golS	resistance-nodulation-cell division (RND) antibiotic efflux pump	monobactam;carbapenem;cephalosporin;cephamycin;penam;phenicol antibiotic;penem	antibiotic efflux	Salmonella enterica	Salmonella enterica	1	0	0	0	0	0	0	0	0	0	1	1	1	0	0	0	0	0	0	0	0	0	0	0	0	0	0
NP_460578_1	ARO_3002571	0	0	0	0	0	0	0	0	0	NA	NA	NA	NA	NA	NA	AAC(6)-Iaa	AAC(6)	aminoglycoside antibiotic	antibiotic inactivation	Salmonella enterica	Salmonella enterica	0	0	0	1	0	0	0	0	0	0	0	0	0	0	0	0	0	0	1	0	0	0	0	0	0	0	0
NP_465220	ARO_3003770	0	0	0	0	0	0	0	0	0	NA	NA	NA	NA	NA	NA	Listeria monocytogenes mprF	defensin resistant mprF	peptide antibiotic	antibiotic target alteration	Listeria monocytogenes	Listeria monocytogenes	0	0	0	1	0	0	0	0	0	0	0	0	0	0	0	0	0	0	0	0	0	0	0	0	0	0	0
NP_627787	ARO_3002914	0	0	0	0	0	0	0	0	0	NA	NA	NA	NA	NA	NA	vanJ	vanJ membrane protein	glycopeptide antibiotic	antibiotic target alteration	NA	NA	1	0	0	0	0	0	0	0	0	0	1	0	1	0	0	0	0	0	0	0	0	0	0	0	0	0	0
NP_831795_1	ARO_3000172	0	0	0	0	0	0	0	0	0	NA	NA	NA	NA	NA	NA	FosB	fosfomycin thiol transferase	fosfomycin	antibiotic inactivation	NA	Bacillus anthracis	0	0	0	1	0	0	0	0	0	0	0	0	0	0	0	0	0	0	0	0	0	0	0	0	1	0	1
NP_848167_1	ARO_3002675	0	0	0	0	0	0	0	0	0	NA	NA	NA	NA	NA	NA	catB2	chloramphenicol acetyltransferase (CAT)	phenicol antibiotic	antibiotic inactivation	NA	Klebsiella pneumoniae, Citrobacter youngae, Enterobacter hormaechei, Providencia rettgeri, Proteus vulgaris, Morganella morganii, Citrobacter freundii, Enterobacter cloacae, Salmonella enterica, Escherichia coli, Proteus mirabilis, Klebsiella aerogenes, Pseudomonas aeruginosa	0	0	0	1	0	0	0	0	0	0	0	0	0	0	0	0	0	0	0	0	0	1	0	0	0	0	0
NP_899166_1	ARO_3003111	0	0	0	0	0	0	0	0	0	NA	NA	NA	NA	NA	NA	lsaB	ATP-binding cassette (ABC) antibiotic efflux pump	lincosamide antibiotic;streptogramin antibiotic;pleuromutilin antibiotic	antibiotic efflux	NA	Staphylococcus aureus	0	1	0	1	0	0	0	0	0	0	0	0	0	0	0	0	0	0	0	0	0	0	0	0	0	0	0
Q8FW76	ARO_3003772	0	0	0	0	0	0	0	0	0	NA	NA	NA	NA	NA	NA	Brucella suis mprF	defensin resistant mprF	peptide antibiotic	antibiotic target alteration	Brucella melitensis, Brucella suis, Brucella abortus	Brucella suis, Brucella abortus, Brucella canis, Brucella ovis, Brucella melitensis	0	0	0	1	0	0	0	0	0	0	0	0	0	0	0	0	0	0	1	0	0	0	0	0	0	0	0
WP_000572405_1	ARO_3002644	0	0	0	0	0	0	0	0	0	NA	NA	NA	NA	NA	NA	APH(3)-IIa	APH(3)	aminoglycoside antibiotic	antibiotic inactivation	Acinetobacter baumannii, Staphylococcus aureus, Salmonella enterica, Escherichia coli, Klebsiella pneumoniae, Pseudomonas aeruginosa, Listeria monocytogenes, Proteus mirabilis, Shigella sonnei, Pseudomonas putida, Enterobacter cloacae, Acinetobacter lwoffii, Clostridium botulinum	Staphylococcus aureus, Acinetobacter baumannii, Salmonella enterica, Escherichia coli, Klebsiella pneumoniae, Pseudomonas aeruginosa, Listeria monocytogenes, Proteus mirabilis, Vibrio cholerae, Shigella sonnei, Pseudomonas putida, Enterobacter cloacae, Acinetobacter lwoffii, Acinetobacter nosocomialis, Stenotrophomonas maltophilia, Enterobacter hormaechei, Clostridium botulinum	0	0	0	1	0	0	0	0	0	0	0	0	0	0	0	0	0	0	0	0	0	0	0	0	1	0	1
WP_000725529_1	ARO_3001209	0	0	0	0	0	0	0	0	0	NA	NA	NA	NA	NA	NA	mecC	methicillin resistant PBP2	monobactam;carbapenem;cephalosporin;cephamycin;penam	antibiotic target replacement	Staphylococcus aureus	Staphylococcus aureus	0	0	0	1	0	0	0	0	0	0	0	0	0	0	0	0	0	0	0	0	0	0	0	0	0	0	0
WP_004025678_1	ARO_3003305	0	0	0	0	0	0	0	0	0	NA	NA	NA	NA	NA	NA	Ureaplasma urealyticum gyrB conferring resistance to fluoroquinolone	fluoroquinolone resistant gyrB	fluoroquinolone antibiotic;aminocoumarin antibiotic	antibiotic target alteration	NA	NA	0	0	1	0	0	0	0	0	0	0	0	0	0	0	0	0	0	0	0	0	0	0	0	0	0	0	1
WP_005768149_1	ARO_3003302	0	0	0	0	0	0	0	0	0	NA	NA	NA	NA	NA	NA	Bartonella bacilliformis gyrB conferring resistance to aminocoumarin	aminocoumarin resistant gyrB	aminocoumarin antibiotic	antibiotic target alteration	NA	NA	1	0	0	0	0	0	0	0	0	0	0	0	1	0	0	0	0	0	0	0	0	0	0	0	0	0	0
WP_005813024_1	ARO_3003724	0	0	0	0	0	0	0	0	0	NA	NA	NA	NA	NA	NA	vanWI	vanW;glycopeptide resistance gene cluster	glycopeptide antibiotic	antibiotic target alteration	NA	NA	0	0	0	1	0	0	0	0	0	0	0	0	0	0	0	0	0	0	0	0	0	0	0	0	1	0	1
WP_010550189_1	ARO_3003071	0	0	0	0	0	0	0	0	0	NA	NA	NA	NA	NA	NA	mphE	macrolide phosphotransferase (MPH)	macrolide antibiotic	antibiotic inactivation	Pseudomonas aeruginosa, Vibrio cholerae	Pseudomonas aeruginosa, Vibrio cholerae	0	0	0	1	0	0	0	0	0	0	0	0	0	0	0	0	0	0	0	0	0	1	0	0	0	0	0
WP_010891786_1	ARO_3003309	0	0	0	0	0	0	0	0	0	NA	NA	NA	NA	NA	NA	Ureaplasma urealyticum parC conferring resistance to fluoroquinolone	fluoroquinolone resistant parC;fluoroquinolone self resistant parC	fluoroquinolone antibiotic	antibiotic target alteration	NA	NA	1	0	0	0	0	0	0	0	0	0	0	0	0	0	0	0	0	0	0	0	0	0	0	0	0	0	0
WP_011303797	ARO_3003731	0	0	0	0	0	0	0	0	0	NA	NA	NA	NA	NA	NA	fusD	fusidic acid inactivation enzyme	fusidic acid	antibiotic inactivation	NA	NA	1	0	0	0	0	0	0	0	0	1	0	0	0	0	0	0	0	0	0	0	0	0	0	0	0	0	0
WP_011461302_1	ARO_3003726	0	0	0	0	0	0	0	0	0	NA	NA	NA	NA	NA	NA	vanSI	vanS;glycopeptide resistance gene cluster	glycopeptide antibiotic	antibiotic target alteration	NA	NA	1	0	0	0	0	0	0	0	0	1	0	0	0	0	0	0	0	0	0	0	0	0	0	0	0	0	0
WP_011461303	ARO_3003728	0	0	0	0	0	0	0	0	0	NA	NA	NA	NA	NA	NA	vanRI	glycopeptide resistance gene cluster;vanR	glycopeptide antibiotic	antibiotic target alteration	NA	NA	1	0	0	0	0	0	0	0	0	1	0	0	0	0	0	0	0	0	0	0	0	0	0	0	0	0	0
WP_011461306	ARO_3003727	0	0	0	0	0	0	0	0	0	NA	NA	NA	NA	NA	NA	vanKI	glycopeptide resistance gene cluster;vanK	glycopeptide antibiotic	antibiotic target alteration	NA	NA	1	0	0	0	0	0	0	0	0	0	0	0	0	0	0	0	0	0	0	0	0	0	0	0	0	0	0
WP_015735625_1	ARO_3003907	0	0	0	0	0	0	0	0	0	NA	NA	NA	NA	NA	NA	cipA	Cfr 23S ribosomal RNA methyltransferase	macrolide antibiotic;lincosamide antibiotic;streptogramin antibiotic;oxazolidinone antibiotic;phenicol antibiotic;pleuromutilin antibiotic	antibiotic target alteration	NA	NA	0	1	0	0	0	0	0	0	0	0	0	0	0	1	0	0	0	0	0	0	0	1	0	0	0	0	0
WP_015943580_1	ARO_3003725	0	0	0	0	0	0	0	0	0	NA	NA	NA	NA	NA	NA	vanXI	vanX;glycopeptide resistance gene cluster	glycopeptide antibiotic	antibiotic target alteration	NA	NA	0	1	0	0	0	0	0	0	0	0	0	0	0	0	0	0	0	0	0	0	0	0	0	0	0	0	0
WP_024565805_1	ARO_3000579	0	0	0	0	0	0	0	0	0	NA	NA	NA	NA	NA	NA	BlaB beta-lactamase	BlaB beta-lactamase	carbapenem;penam	antibiotic inactivation	NA	NA	0	0	0	1	0	0	0	0	0	0	0	0	0	0	0	0	0	0	0	0	0	0	0	0	0	0	0
WP_042649345	ARO_3002191	0	0	0	0	0	0	0	0	0	NA	NA	NA	NA	NA	NA	MOX-9	MOX beta-lactamase	cephalosporin;cephamycin;penam	antibiotic inactivation	Escherichia coli	Escherichia coli	0	1	0	0	0	0	0	0	0	0	0	0	0	0	0	0	0	0	0	0	1	0	0	0	0	0	0
WP_063860852	ARO_3003842	0	0	0	0	0	0	0	0	0	NA	NA	NA	NA	NA	NA	MUS-2 beta-lactamase	MUS beta-lactamase	carbapenem	antibiotic inactivation	NA	NA	0	0	0	0	0	1	0	0	0	0	1	1	1	0	0	0	1	1	0	0	0	0	0	0	0	0	0
WP_063978071_1	ARO_3000862	0	0	0	0	0	0	0	0	0	NA	NA	NA	NA	NA	NA	sgm	16S rRNA methyltransferase (G1405)	aminoglycoside antibiotic	antibiotic target alteration	NA	NA	1	0	0	0	0	0	0	0	0	0	0	0	0	0	0	0	0	0	0	0	0	0	0	0	0	0	0
XP_753111_1	ARO_3003942	0	0	0	0	0	0	0	0	0	NA	NA	NA	NA	NA	NA	abcA	ATP-binding cassette (ABC) antibiotic efflux pump	cephalosporin;penam;peptide antibiotic	antibiotic efflux	NA	NA	0	1	0	1	0	0	0	0	0	0	0	0	0	0	0	0	0	0	1	0	0	0	0	0	0	0	0
YP_001420189_1	ARO_3002814	0	0	0	0	0	0	0	0	0	NA	NA	NA	NA	NA	NA	clbA	Cfr 23S ribosomal RNA methyltransferase	oxazolidinone antibiotic;streptogramin antibiotic;lincosamide antibiotic;phenicol antibiotic;macrolide antibiotic;pleuromutilin antibiotic	antibiotic target alteration	NA	NA	0	1	0	0	0	0	0	1	0	0	0	0	0	1	0	0	0	0	0	0	0	1	0	0	0	0	0
YP_001713101_1	ARO_3000779	0	0	0	0	0	0	0	0	0	NA	NA	NA	NA	NA	NA	adeH	resistance-nodulation-cell division (RND) antibiotic efflux pump	tetracycline antibiotic;fluoroquinolone antibiotic	antibiotic efflux	NA	Klebsiella pneumoniae, Pseudomonas aeruginosa, Proteus mirabilis, Acinetobacter nosocomialis, Acinetobacter baumannii	0	1	0	0	0	0	0	0	0	0	0	0	1	0	0	0	0	0	0	0	0	0	0	0	0	0	0
YP_001816610_1	ARO_3000860	0	0	0	0	0	0	0	0	0	NA	NA	NA	NA	NA	NA	rmtB	16S rRNA methyltransferase (G1405)	aminoglycoside antibiotic	antibiotic target alteration	Enterobacter hormaechei, Providencia stuartii, Enterobacter cloacae, Shigella flexneri, Proteus mirabilis, Klebsiella pneumoniae, Escherichia coli, Salmonella enterica, Acinetobacter baumannii	Enterobacter hormaechei, Burkholderia cenocepacia, Vibrio parahaemolyticus, Providencia stuartii, Morganella morganii, Enterobacter cloacae, Shigella flexneri, Proteus mirabilis, Pseudomonas aeruginosa, Klebsiella pneumoniae, Escherichia coli, Salmonella enterica, Acinetobacter baumannii	0	1	0	0	0	0	0	0	0	0	1	1	1	0	1	0	1	1	0	0	0	0	0	0	0	0	0
YP_002002225_1	ARO_3000817	0	0	0	0	0	0	0	0	0	NA	NA	NA	NA	NA	NA	mtrR	resistance-nodulation-cell division (RND) antibiotic efflux pump; major facilitator superfamily (MFS) antibiotic efflux pump	penam;macrolide antibiotic;antibacterial free fatty acids	antibiotic efflux	NA	Neisseria gonorrhoeae, Neisseria meningitidis	0	1	0	0	0	0	0	0	0	0	1	1	1	0	1	0	1	1	0	0	0	0	0	0	0	0	0
YP_002325610_1	ARO_3000774	0	0	0	0	0	0	0	0	0	NA	NA	NA	NA	NA	NA	adeA	resistance-nodulation-cell division (RND) antibiotic efflux pump	tetracycline antibiotic;glycylcycline	antibiotic efflux	Acinetobacter baumannii	Acinetobacter baumannii, Escherichia coli, Klebsiella pneumoniae, Pseudomonas aeruginosa, Acinetobacter nosocomialis, Serratia marcescens, Enterococcus faecium	1	0	0	0	0	0	0	0	0	1	0	0	0	0	0	0	0	0	0	0	0	0	0	0	0	0	0
YP_002325611_1	ARO_3000775	0	0	0	0	0	0	0	0	0	NA	NA	NA	NA	NA	NA	adeB	resistance-nodulation-cell division (RND) antibiotic efflux pump	tetracycline antibiotic;glycylcycline	antibiotic efflux	NA	Pseudomonas aeruginosa, Enterococcus faecium, Stenotrophomonas maltophilia, Acinetobacter nosocomialis, Acinetobacter baumannii, Staphylococcus aureus, Klebsiella pneumoniae	0	0	0	1	0	0	0	0	0	0	0	0	0	0	0	0	0	0	1	0	0	0	0	0	0	0	0
YP_002343805_1	ARO_3000526	0	0	0	0	0	0	0	0	0	NA	NA	NA	NA	NA	NA	cmeR	resistance-nodulation-cell division (RND) antibiotic efflux pump	macrolide antibiotic;fluoroquinolone antibiotic;cephalosporin;fusidic acid	antibiotic efflux	Campylobacter jejuni, Campylobacter coli	Campylobacter coli, Klebsiella pneumoniae, Campylobacter jejuni	0	0	0	1	0	0	0	0	0	0	0	0	0	0	0	0	0	0	0	0	0	0	0	0	0	0	0
YP_002344422_1	ARO_3003789	0	0	0	0	0	0	0	0	0	NA	NA	NA	NA	NA	NA	Campylobacter jejuni gyrA conferring resistnce to fluoroquinolones	fluoroquinolone resistant gyrA	fluoroquinolone antibiotic;nybomycin	antibiotic target alteration	NA	Campylobacter coli, Campylobacter jejuni	1	0	0	0	0	0	0	0	0	0	0	0	0	0	0	0	0	0	0	0	0	0	0	0	0	0	0
YP_002773985_1	ARO_3002815	0	0	0	0	0	0	0	0	0	NA	NA	NA	NA	NA	NA	clbB	Cfr 23S ribosomal RNA methyltransferase	macrolide antibiotic;lincosamide antibiotic;streptogramin antibiotic;oxazolidinone antibiotic;phenicol antibiotic;pleuromutilin antibiotic	antibiotic target alteration	NA	NA	0	1	0	0	0	0	0	0	0	0	0	0	0	0	0	0	0	0	0	0	0	0	0	0	1	0	1
YP_007652797_1	ARO_3001205	0	0	0	0	0	0	0	0	0	NA	NA	NA	NA	NA	NA	BRP(MBL)	Bleomycin resistant protein	glycopeptide antibiotic	antibiotic inactivation	Vibrio parahaemolyticus, Enterobacter hormaechei, Acinetobacter nosocomialis, Acinetobacter lwoffii, Providencia rettgeri, Acinetobacter haemolyticus, Enterobacter asburiae, Citrobacter amalonaticus, Morganella morganii, Citrobacter freundii, Enterobacter cloacae, Shigella sonnei, Klebsiella oxytoca, Serratia marcescens, Proteus mirabilis, Klebsiella aerogenes, Pseudomonas aeruginosa, Klebsiella …	Citrobacter amalonaticus, Enterobacter hormaechei, Stenotrophomonas maltophilia, Acinetobacter nosocomialis, Acinetobacter lwoffii, Providencia stuartii, Providencia rettgeri, Acinetobacter haemolyticus, Enterobacter asburiae, Vibrio parahaemolyticus, Morganella morganii, Citrobacter freundii, Enterobacter cloacae, Shigella sonnei, Vibrio cholerae, Klebsiella oxytoca, Serratia marcescens, Proteus…	0	0	0	1	0	0	0	0	0	0	0	0	0	0	0	0	0	0	0	0	0	0	0	0	0	0	0
YP_009081591_1	ARO_3002613	0	0	0	0	0	0	0	0	0	NA	NA	NA	NA	NA	NA	aadA13	ANT(3)	aminoglycoside antibiotic	antibiotic inactivation	Escherichia coli, Pseudomonas aeruginosa, Serratia marcescens, Pseudomonas putida, Salmonella enterica	Salmonella enterica, Escherichia coli, Pseudomonas aeruginosa, Serratia marcescens, Pseudomonas putida, Morganella morganii, Enterobacter hormaechei, Vibrio vulnificus, Acinetobacter baumannii	0	0	0	1	0	0	0	0	0	0	0	0	0	0	0	0	0	0	0	0	0	0	0	0	0	0	0
YP_174574_1	ARO_3002816	0	0	0	0	0	0	0	0	0	NA	NA	NA	NA	NA	NA	clbC	Cfr 23S ribosomal RNA methyltransferase	oxazolidinone antibiotic; phenicol antibiotic; macrolide antibiotic; streptogramin antibiotic; lincosamide antibiotic; pleuromutilin antibiotic	antibiotic target alteration	NA	NA	0	0	0	1	0	0	0	0	0	0	0	0	0	0	1	0	0	0	0	0	0	0	0	0	1	0	1
YP_207769_1	ARO_3003928	0	0	0	0	0	0	0	0	0	NA	NA	NA	NA	NA	NA	Neisseria gonorrhoeae gyrA conferring resistance to fluoroquinolones	fluoroquinolone resistant gyrA	fluoroquinolone antibiotic;nybomycin	antibiotic target alteration	NA	Neisseria meningitidis, Neisseria gonorrhoeae	0	0	0	1	0	0	0	0	0	1	0	0	0	0	0	0	0	0	0	0	0	0	0	0	0	0	0
YP_208330_1	ARO_3003929	0	0	0	0	0	0	0	0	0	NA	NA	NA	NA	NA	NA	Neisseria gonorrhoeae parC conferring resistance to fluoroquinolone	fluoroquinolone resistant parC	fluoroquinolone antibiotic	antibiotic target alteration	NA	Neisseria gonorrhoeae	0	1	0	0	0	0	0	0	0	0	0	0	1	0	0	1	0	0	0	0	0	0	0	0	0	0	0
YP_724476_1	ARO_3003109	0	0	0	0	0	0	0	0	0	NA	NA	NA	NA	NA	NA	msrE	ATP-binding cassette (ABC) antibiotic efflux pump	macrolide antibiotic;streptogramin antibiotic	antibiotic efflux	Providencia stuartii, Acinetobacter baumannii, Salmonella enterica, Escherichia coli, Klebsiella pneumoniae, Pseudomonas aeruginosa, Proteus mirabilis, Serratia marcescens, Klebsiella oxytoca, Vibrio cholerae, Pseudomonas stutzeri, Enterobacter cloacae, Citrobacter freundii, Morganella morganii, Enterobacter asburiae, Raoultella planticola, Enterobacter kobei, Enterobacter hormaechei, Acinetobact…	Enterobacter asburiae, Acinetobacter baumannii, Staphylococcus aureus, Salmonella enterica, Escherichia coli, Klebsiella pneumoniae, Pseudomonas aeruginosa, Proteus mirabilis, Enterococcus faecium, Serratia marcescens, Klebsiella oxytoca, Vibrio cholerae, Pseudomonas stutzeri, Enterobacter cloacae, Citrobacter freundii, Morganella morganii, Raoultella planticola, Enterobacter kobei, Enterobacter …	0	1	0	0	0	0	0	0	0	0	0	0	0	0	0	0	0	0	0	0	0	0	0	0	0	0	1
[truncated: 9 more columns]

## Sheet: Table S3
Negative Binomial Regression of Unique ARG Markers
Without Shannon Alpha Diversity in Models
Overall			Six Weeks			One Year
Six Week Samples	0.99 (0.9 - 1.08)
Gestational Age	1 (0.97 - 1.03)		Gestational Age	1 (0.96 - 1.05)		Gestational Age	0.98 (0.95 - 1.02)
Cesarean section	1 (0.89 - 1.11)		Cesarean section	0.84 (0.72 - 0.99)		Cesarean section	1.12 (0.97 - 1.29)
Formula Fed	1.01 (0.8 - 1.31)		Formula Fed	1.29 (0.92 - 1.89)		Formula Fed	0.74 (0.54 - 1.04)
Combination Fed	0.94 (0.85 - 1.04)		Combination Fed	1.13 (0.97 - 1.33)		Combination Fed	0.81 (0.72 - 0.92)
Antibiotic Use during Initial Hospitalization	1.01 (0.79 - 1.31)		Antibiotic Use during Initial Hospitalization	1.13 (0.78 - 1.67)		Antibiotic Use during Initial Hospitalization	0.94 (0.69 - 1.32)
Intrapartum Antibiotic exposure	0.99 (0.89 - 1.1)		Intrapartum Antibiotic exposure	0.98 (0.84 - 1.14)		Intrapartum Antibiotic exposure	1.01 (0.89 - 1.16)
Male	0.92 (0.84 - 1)		Male	0.99 (0.86 - 1.12)		Male	0.84 (0.75 - 0.95)
log10(Reads)	1.53 (1.31 - 1.79)		log10(Reads)	1.45 (1.15 - 1.81)		log10(Reads)	1.51 (1.22 - 1.86)
With Shannon Alpha Diversity in Models
Overall			Six Weeks			One Year
Six Week Samples	1.14 (1.01 - 1.3)
Gestational Age	1 (0.97 - 1.03)		Gestational Age	1.01 (0.97 - 1.06)		Gestational Age	0.98 (0.95 - 1.02)
Cesarean section	1.01 (0.91 - 1.13)		Cesarean section	0.87 (0.74 - 1.02)		Cesarean section	1.12 (0.97 - 1.3)
Formula Fed	0.96 (0.75 - 1.24)		Formula Fed	1.12 (0.8 - 1.63)		Formula Fed	0.74 (0.54 - 1.04)
Combination Fed	0.93 (0.84 - 1.02)		Combination Fed	1.08 (0.93 - 1.27)		Combination Fed	0.81 (0.72 - 0.92)
Antibiotic Use during Initial Hospitalization	1.02 (0.8 - 1.33)		Antibiotic Use during Initial Hospitalization	1.1 (0.77 - 1.6)		Antibiotic Use during Initial Hospitalization	0.94 (0.69 - 1.33)
Intrapartum Antibiotic exposure	1 (0.9 - 1.11)		Intrapartum Antibiotic exposure	1 (0.86 - 1.16)		Intrapartum Antibiotic exposure	1.01 (0.89 - 1.16)
Male	0.92 (0.84 - 1.01)		Male	1.01 (0.89 - 1.15)		Male	0.84 (0.75 - 0.95)
Shannon diversity	1.16 (1.06 - 1.26)		Shannon diversity	1.26 (1.12 - 1.41)		Shannon diversity	1.01 (0.88 - 1.15)
log10(Reads)	1.53 (1.31 - 1.79)		log10(Reads)	1.43 (1.15 - 1.78)		log10(Reads)	1.51 (1.22 - 1.86)
Meaningfully significant
Statistically significant

## Sheet: Table S4 
Negative Binomial Regression of Relative Abundance of ARGs
Without Shannon Alpha Diversity Included in Models
Overall (n = 420)			Six Week Stratification (n = 210)			One Year Stratification (n = 210)				One Year Stratification with Removal of Outliers (n = 208)
Delivery Mode and Intrapartum Antibiotic Exposure Split
Six Week Samples	4.37 (3.54 - 5.39)		Six_Week$gestage_all
Gestational Age	1.05 (0.98 - 1.12)		Gestational Age	1.07 (0.96 - 1.19)		Gestational Age	1.03 (0.96 - 1.11)			Gestational Age	0.97 (0.9 - 1.04)
Cesarean section	1 (0.79 - 1.28)		Cesarean section	0.87 (0.58 - 1.31)		Cesarean section	1.15 (0.88 - 1.51)			Cesarean section	1.43 (1.12 - 1.84)
Formula Fed	0.86 (0.52 - 1.54)		Formula Fed	1.05 (0.47 - 2.85)		Formula Fed	0.62 (0.35 - 1.21)			Formula Fed	0.65 (0.39 - 1.19)
Combination Fed	0.96 (0.77 - 1.2)		Combination Fed	0.99 (0.68 - 1.47)		Combination Fed	0.92 (0.73 - 1.17)			Combination Fed	0.92 (0.74 - 1.13)
Antibiotic Use during Initial Hospitalization	1.24 (0.75 - 2.22)		Antibiotic Use during Initial Hospitalization	0.88 (0.38 - 2.45)		Antibiotic Use during Initial Hospitalization	1.5 (0.83 - 2.97)			Antibiotic Use during Initial Hospitalization	0.41 (0.23 - 0.78)
Intrapartum Antibiotic exposure	1.16 (0.93 - 1.45)		Intrapartum Antibiotic exposure	1.07 (0.75 - 1.54)		Intrapartum Antibiotic exposure	1.34 (1.04 - 1.72)			Intrapartum Antibiotic exposure	1.04 (0.82 - 1.32)
Male	1.16 (0.95 - 1.41)		Male	1.41 (1.02 - 1.94)		Male	0.95 (0.76 - 1.18)			Male	0.94 (0.77 - 1.15)
Combined Intrapartum Antibiotics and Delivery Mode
Six Week Samples	4.37 (3.55 - 5.39)
Gestational Age	1.05 (0.98 - 1.12)		Gestational Age	1.07 (0.96 - 1.2)		Gestational Age	1.03 (0.96 - 1.11)			Gestational Age	0.97 (0.9 - 1.04)
Vaginal Delivery, Intrapartum Antibiotics	1.14 (0.9 - 1.43)		Vaginal Delivery, Intrapartum Antibiotics	1.05 (0.72 - 1.53)		Vaginal Delivery, Intrapartum Antibiotics	1.3 (0.99 - 1.7)			Vaginal Delivery, Intrapartum Antibiotics	0.97 (0.76 - 1.25)
Cesarean Delivery, No Intrapartum Antibiotics	0.82 (0.46 - 1.6)		Cesarean Delivery, No Intrapartum Antibiotics	0.69 (0.27 - 2.23)		Cesarean Delivery, No Intrapartum Antibiotics	0.94 (0.51 - 1.95)			Cesarean Delivery, No Intrapartum Antibiotics	0.89 (0.51 - 1.71)
Cesarean Delivery, Intrapartum Antibiotics	1.17 (0.92 - 1.51)		Cesarean Delivery, Intrapartum Antibiotics	0.94 (0.63 - 1.41)		Cesarean Delivery, Intrapartum Antibiotics	1.54 (1.16 - 2.07)			Cesarean Delivery, Intrapartum Antibiotics	1.51 (1.16 - 1.96)
Formula Fed	0.91 (0.53 - 1.67)		Formula Fed	1.13 (0.48 - 3.32)		Formula Fed	0.65 (0.36 - 1.28)			Formula Fed	0.7 (0.42 - 1.29)
Combination Fed	0.96 (0.78 - 1.2)		Combination Fed	0.99 (0.68 - 1.47)		Combination Fed	0.93 (0.73 - 1.17)			Combination Fed	0.92 (0.74 - 1.14)
Antibiotic Use during Initial Hospitalization	1.25 (0.76 - 2.24)		Antibiotic Use during Initial Hospitalization	0.87 (0.38 - 2.44)		Antibiotic Use during Initial Hospitalization	1.52 (0.85 - 3.02)			Antibiotic Use during Initial Hospitalization	0.4 (0.23 - 0.76)
Male	1.16 (0.96 - 1.42)		Male	1.42 (1.02 - 1.96)		Male	0.95 (0.76 - 1.19)			Male	0.95 (0.78 - 1.16)
Type of Intrapartum Antibiotic Exposure
Six Week Samples	4.39 (3.56 - 5.41)
Gestational Age	1.05 (0.98 - 1.13)		Gestational Age	1.08 (0.97 - 1.21)		Gestational Age	1.04 (0.96 - 1.12)			Gestational Age	0.97 (0.9 - 1.04)
Cesarean section	1.06 (0.76 - 1.49)		Cesarean section	0.97 (0.54 - 1.73)		Cesarean section	1.25 (0.85 - 1.81)			Cesarean section	1.52 (1.08 - 2.13)
Formula Fed	0.84 (0.51 - 1.51)		Formula Fed	1.01 (0.45 - 2.75)		Formula Fed	0.59 (0.33 - 1.15)			Formula Fed	0.6 (0.36 - 1.1)
Combination Fed	0.96 (0.77 - 1.2)		Combination Fed	0.99 (0.68 - 1.48)		Combination Fed	0.92 (0.72 - 1.16)			Combination Fed	0.92 (0.74 - 1.13)
Antibiotic Use during Initial Hospitalization	1.3 (0.77 - 2.37)		Antibiotic Use during Initial Hospitalization	0.89 (0.39 - 2.48)		Antibiotic Use during Initial Hospitalization	1.65 (0.87 - 3.41)			Antibiotic Use during Initial Hospitalization	0.39 (0.23 - 0.75)
Penicillin	1.25 (0.97 - 1.62)		Penicillin	1.17 (0.77 - 1.8)		Penicillin	1.48 (1.1 - 2)			Penicillin	1.14 (0.87 - 1.51)
Cephalosporin	1.11 (0.77 - 1.6)		Cephalosporin	0.99 (0.55 - 1.86)		Cephalosporin	1.26 (0.85 - 1.89)			Cephalosporin	1.08 (0.75 - 1.57)
Multiple	1.06 (0.73 - 1.56)		Multiple	0.87 (0.49 - 1.65)		Multiple	1.16 (0.75 - 1.82)			Multiple	0.79 (0.54 - 1.18)
Other	0.76 (0.4 - 1.65)		Other	0.9 (0.34 - 3.51)		Other	0.65 (0.32 - 1.59)			Other	0.6 (0.31 - 1.33)
Male	1.15 (0.94 - 1.4)		Male	1.4 (1.01 - 1.95)		Male	0.93 (0.74 - 1.16)			Male	0.92 (0.75 - 1.12)
With Shannon Alpha Diversity Included in Models
Overall (n = 420)			Six Week Stratification (n = 210)			One Year Stratification (n = 210)				One Year Stratification with Removal of Outliers (n = 208)
Delivery Mode and Intrapartum Antibiotic Exposure Split
Six Week Samples	3.54 (2.62 - 4.81)		Six_Week$gestage_all	1.06 (0.94 - 1.18)
Gestational Age	1.04 (0.97 - 1.11)		Gestational Age	1.06 (0.95 - 1.18)		Gestational Age	1.03 (0.96 - 1.11)			Gestational Age	0.97 (0.9 - 1.04)
Cesarean section	0.99 (0.78 - 1.26)		Cesarean section	0.86 (0.57 - 1.29)		Cesarean section	1.14 (0.87 - 1.5)			Cesarean section	1.45 (1.13 - 1.87)
Formula Fed	0.93 (0.56 - 1.67)		Formula Fed	1.19 (0.52 - 3.29)		Formula Fed	0.62 (0.35 - 1.21)			Formula Fed	0.65 (0.39 - 1.19)
Combination Fed	0.98 (0.79 - 1.21)		Combination Fed	1.02 (0.7 - 1.52)		Combination Fed	0.93 (0.73 - 1.17)			Combination Fed	0.91 (0.74 - 1.13)
Antibiotic Use during Initial Hospitalization	1.18 (0.72 - 2.12)		Antibiotic Use during Initial Hospitalization	0.88 (0.38 - 2.47)		Antibiotic Use during Initial Hospitalization	1.4 (0.77 - 2.81)			Antibiotic Use during Initial Hospitalization	0.41 (0.24 - 0.78)
Intrapartum Antibiotic exposure	1.14 (0.91 - 1.42)		Intrapartum Antibiotic exposure	1.06 (0.74 - 1.52)		Intrapartum Antibiotic exposure	1.32 (1.02 - 1.7)			Intrapartum Antibiotic exposure	1.04 (0.82 - 1.32)
Male	1.15 (0.95 - 1.4)		Male	1.38 (0.99 - 1.9)		Male	0.95 (0.76 - 1.18)			Male	0.94 (0.77 - 1.15)
Shannon diversity	0.83 (0.67 - 1.01)		Shannon diversity	0.83 (0.61 - 1.12)		Shannon diversity	0.87 (0.66 - 1.15)			Shannon diversity	1.08 (0.84 - 1.39)
Combined Intrapartum Antibiotics and Delivery Mode
Six Week Samples	3.57 (2.63 - 4.85)
Gestational Age	1.04 (0.97 - 1.11)		Gestational Age	1.06 (0.95 - 1.18)		Gestational Age	1.03 (0.96 - 1.11)			Gestational Age	0.96 (0.9 - 1.03)
Vaginal Delivery, Intrapartum Antibiotics	1.12 (0.89 - 1.41)		Vaginal Delivery, Intrapartum Antibiotics	1.04 (0.72 - 1.52)		Vaginal Delivery, Intrapartum Antibiotics	1.28 (0.98 - 1.68)			Vaginal Delivery, Intrapartum Antibiotics	0.97 (0.76 - 1.25)
Cesarean Delivery, No Intrapartum Antibiotics	0.87 (0.49 - 1.67)		Cesarean Delivery, No Intrapartum Antibiotics	0.75 (0.29 - 2.38)		Cesarean Delivery, No Intrapartum Antibiotics	0.93 (0.51 - 1.94)			Cesarean Delivery, No Intrapartum Antibiotics	0.89 (0.51 - 1.71)
Cesarean Delivery, Intrapartum Antibiotics	1.14 (0.89 - 1.46)		Cesarean Delivery, Intrapartum Antibiotics	0.91 (0.61 - 1.37)		Cesarean Delivery, Intrapartum Antibiotics	1.51 (1.13 - 2.03)			Cesarean Delivery, Intrapartum Antibiotics	1.53 (1.18 - 1.99)
Formula Fed	0.96 (0.57 - 1.76)		Formula Fed	1.24 (0.52 - 3.59)		Formula Fed	0.64 (0.36 - 1.26)			Formula Fed	0.71 (0.42 - 1.3)
Combination Fed	0.98 (0.79 - 1.21)		Combination Fed	1.02 (0.7 - 1.52)		Combination Fed	0.93 (0.73 - 1.17)			Combination Fed	0.92 (0.74 - 1.13)
Antibiotic Use during Initial Hospitalization	1.19 (0.72 - 2.14)		Antibiotic Use during Initial Hospitalization	0.88 (0.38 - 2.46)		Antibiotic Use during Initial Hospitalization	1.43 (0.78 - 2.86)			Antibiotic Use during Initial Hospitalization	0.4 (0.23 - 0.77)
Male	1.16 (0.95 - 1.41)		Male	1.39 (1 - 1.92)		Male	0.95 (0.76 - 1.19)			Male	0.95 (0.78 - 1.16)
Shannon diversity	0.83 (0.68 - 1.02)		Shannon diversity	0.83 (0.61 - 1.13)		Shannon diversity	0.88 (0.66 - 1.16)			Shannon diversity	1.1 (0.85 - 1.4)
Type of Intrapartum Antibiotic Exposure
Six Week Samples	3.55 (2.62 - 4.82)
Gestational Age	1.04 (0.97 - 1.12)		Gestational Age	1.07 (0.95 - 1.19)		Gestational Age	1.04 (0.96 - 1.12)			Gestational Age	0.97 (0.9 - 1.04)
Cesarean section	1.05 (0.75 - 1.47)		Cesarean section	0.97 (0.55 - 1.71)		Cesarean section	1.21 (0.83 - 1.76)			Cesarean section	1.55 (1.1 - 2.19)
Formula Fed	0.91 (0.55 - 1.64)		Formula Fed	1.15 (0.5 - 3.17)		Formula Fed	0.59 (0.33 - 1.15)			Formula Fed	0.6 (0.36 - 1.09)
Combination Fed	0.98 (0.79 - 1.22)		Combination Fed	1.02 (0.7 - 1.52)		Combination Fed	0.92 (0.73 - 1.17)			Combination Fed	0.91 (0.74 - 1.13)
Antibiotic Use during Initial Hospitalization	1.23 (0.73 - 2.24)		Antibiotic Use during Initial Hospitalization	0.89 (0.39 - 2.5)		Antibiotic Use during Initial Hospitalization	1.53 (0.79 - 3.2)			Antibiotic Use during Initial Hospitalization	0.39 (0.23 - 0.75)
Penicillin	1.22 (0.95 - 1.59)		Penicillin	1.16 (0.77 - 1.79)		Penicillin	1.45 (1.07 - 1.96)			Penicillin	1.15 (0.87 - 1.51)
Cephalosporin	1.08 (0.76 - 1.56)		Cephalosporin	0.96 (0.53 - 1.78)		Cephalosporin	1.26 (0.85 - 1.9)			Cephalosporin	1.08 (0.75 - 1.56)
Multiple	1.04 (0.72 - 1.54)		Multiple	0.86 (0.48 - 1.63)		Multiple	1.17 (0.76 - 1.84)			Multiple	0.78 (0.53 - 1.16)
Other	0.73 (0.39 - 1.59)		Other	0.87 (0.33 - 3.39)		Other	0.63 (0.31 - 1.54)			Other	0.61 (0.32 - 1.36)
Male	1.14 (0.94 - 1.39)		Male	1.38 (0.99 - 1.91)		Male	0.93 (0.74 - 1.16)			Male	0.91 (0.75 - 1.12)
Shannon diversity	0.82 (0.67 - 1.01)		Shannon diversity	0.82 (0.61 - 1.12)		Shannon diversity	0.88 (0.66 - 1.16)			Shannon diversity	1.1 (0.86 - 1.41)
Meaninfully significant
Statistically significant			Meaningfully significant
			Statistically significant

## Sheet: Table S5
Analysis of 2 Infants with Overall ARG Relative Abundance > 10000 at 1 year
Relative Abundance >10,000 at One Year
	Relative Abundance of ARGs (RPKM)	Observed ARG Markers	E. coli Relative Abundance	CLR-transformed E. coli Relative Abundance	Shannon Alpha	Sample Age	Reads (in millions)	Sex	Delivery Mode	Gestational Age	Sequencing Type	Feeding Mode	Intrapartum Antibiotic	Neonatal Antibiotics	Batch Number	Mom's age	Birth weight (g)
Mother-Infant Dyad 1
6WS33429	1663	46	0	-0.6	2.41	36	36.1	Male	Vaginal	39.7	Pair-end	Combination	Penicillin	No	99	35.2	3029
1YS31772	10061	94	0.417	14.5	2.11	354	59.8	Male	Vaginal	39.7	Pair-end	Combination	Penicillin	No	91	35.2	3029
Mother-Infant Dyad 2
6WS35439	1264	86	0.00018	11.3	1.72	150	25	Female	Vaginal	41	Single-end	Breast-fed Exclusively	Mixed	Yes	218	38.7	3671
1YS38577	10381	115	0.212	13.8	1.88	368	18.3	Female	Vaginal	41	Single-end	Breast-fed Exclusively	Mixed	Yes	223	38.7	3671
Overall Average (Not Including Outliers)
Six Week	4684	71	0.103	8.14	1.41	46	41
One Year	967	70.6	0.013	8.46	2.53	375	41.9

## Sheet: Table S6
MaAsLin2 Analysis of Antimicrobial Resistance Genes Adjusted for Covariates and Early-life Exposures
Protein_Accession	ARO.Accession	Model.Name	AMR.Gene.Family	Drug.Class	Resistance.Mechanism	metadata	feature	value	coef	stderr	N	N.not.0	pval	qval	antibiotic_inactivation	antibiotic_efflux	antibiotic_target_protection	antibiotic_target_alteration	resistance_by_absence	reduced_permeability_to_antibiotic	antibiotic_target_replacement	acridine_dye	aminocoumarin	aminoglycoside	cephalosporin	cephamycin	penam	tetracycline	phenicol	antibacterial_free_fatty_acids	carbapenem	monobactam	peptide	diaminopyrimidine	triclosan	fluoroquinolone	glycylcycline	nitrofuran	lincosamide	rifamycin	streptogramin	elfamycin	isoniazid	macrolide	oxazolidinone	fosfomycin	pleuromutilin	fusidic_acid	sulfonamide
ABG77965_1	ARO:3004042	Enterobacter cloacae acrA	resistance-nodulation-cell division (RND) antibiotic efflux pump	fluoroquinolone antibiotic;cephalosporin;glycylcycline;penam;tetracycline antibiotic;rifamycin antibiotic;phenicol antibiotic;triclosan	antibiotic efflux	deliverytype	ABG77965_1	c-section	0.00647241	0.00158637	420	284	5.40854e-05	0.000585644	0	1	0	0	0	0	0	0	0	0	1	0	1	1	1	0	0	0	0	0	1	1	1	0	0	1	0	0	0	0	0	0	0	0	0
BAE77933_1	ARO:3000518	CRP	resistance-nodulation-cell division (RND) antibiotic efflux pump	macrolide antibiotic;fluoroquinolone antibiotic;penam	antibiotic efflux	deliverytype	BAE77933_1	c-section	0.00860927	0.00229277	420	290	0.000198302	0.00193554	0	1	0	0	0	0	0	0	0	0	0	0	1	0	0	0	0	0	0	0	0	1	0	0	0	0	0	0	0	1	0	0	0	0	0
NP_460903_1	ARO:3000826	sdiA	resistance-nodulation-cell division (RND) antibiotic efflux pump	fluoroquinolone antibiotic;cephalosporin;glycylcycline;penam;tetracycline antibiotic;rifamycin antibiotic;phenicol antibiotic;triclosan	antibiotic efflux	deliverytype	NP_460903_1	c-section	0.00451222	0.00122019	420	239	0.000246761	0.00237507	0	1	0	0	0	0	0	0	0	0	1	0	1	1	1	0	0	0	0	0	1	1	1	0	0	1	0	0	0	0	0	0	0	0	0
CDJ73208	ARO:3003890	Escherichia coli UhpT with mutation conferring resistance to fosfomycin	UhpT	fosfomycin	antibiotic target alteration	deliverytype	CDJ73208	c-section	0.00758343	0.00211215	420	288	0.000370004	0.00333004	0	0	0	1	0	0	0	0	0	0	0	0	0	0	0	0	0	0	0	0	0	0	0	0	0	0	0	0	0	0	0	1	0	0	0
NP_312937_1	ARO:3003288	Escherichia coli rpoB mutants conferring resistance to rifampicin	rifamycin-resistant beta-subunit of RNA polymerase (rpoB)	peptide antibiotic;rifamycin antibiotic	antibiotic target alteration;antibiotic target replacement	deliverytype	NP_312937_1	c-section	0.00926341	0.00260888	420	297	0.00042853	0.00380733	0	0	0	1	0	0	1	0	0	0	0	0	0	0	0	0	0	0	1	0	0	0	0	0	0	1	0	0	0	0	0	0	0	0	0
NP_418486_1	ARO:3003511	Escherichia coli soxS with mutation conferring antibiotic resistance	ATP-binding cassette (ABC) antibiotic efflux pump;major facilitator superfamily (MFS) antibiotic efflux pump;resistance-nodulation-cell division (RND) antibiotic efflux pump;General Bacterial Porin with reduced permeability to beta-lactams	fluoroquinolone antibiotic;monobactam;carbapenem;cephalosporin;glycylcycline;cephamycin;penam;tetracycline antibiotic;rifamycin antibiotic;phenicol antibiotic;triclosan;penem	antibiotic target alteration;antibiotic efflux;reduced permeability to antibiotic	deliverytype	NP_418486_1	c-section	0.0023781	0.000728042	420	226	0.00118027	0.00951075	0	1	0	1	0	1	0	0	0	0	1	1	1	1	1	0	1	1	0	0	1	1	1	0	0	1	0	0	0	0	0	0	0	0	0
AAA27471_1	ARO:3000205	tetX	tetracycline inactivation enzyme	glycylcycline;tetracycline antibiotic	antibiotic inactivation	deliverytype	AAA27471_1	c-section	-0.0102164	0.00345109	420	103	0.00325066	0.024755	1	0	0	0	0	0	0	0	0	0	0	0	0	1	0	0	0	0	0	0	0	0	1	0	0	0	0	0	0	0	0	0	0	0	0
ANK04027_1	ARO:3003838	gadW	resistance-nodulation-cell division (RND) antibiotic efflux pump	macrolide antibiotic;fluoroquinolone antibiotic;penam	antibiotic efflux	deliverytype	ANK04027_1	c-section	-0.00153835	0.000528334	420	131	0.00378995	0.0279408	0	1	0	0	0	0	0	0	0	0	0	0	1	0	0	0	0	0	0	0	0	1	0	0	0	0	0	0	0	1	0	0	0	0	0
ABR75897_1	ARO:3003373	Klebsiella pneumoniae acrR with mutation conferring multidrug antibiotic resistance	resistance-nodulation-cell division (RND) antibiotic efflux pump	fluoroquinolone antibiotic;cephalosporin;glycylcycline;penam;tetracycline antibiotic;rifamycin antibiotic;phenicol antibiotic;triclosan	antibiotic target alteration;antibiotic efflux	deliverytype	ABR75897_1	c-section	0.00275472	0.000945734	420	64	0.00377711	0.0279408	0	1	0	1	0	0	0	0	0	0	1	0	1	1	1	0	0	0	0	0	1	1	1	0	0	1	0	0	0	0	0	0	0	0	0
NP_417169_1	ARO:3000516	emrR	major facilitator superfamily (MFS) antibiotic efflux pump	fluoroquinolone antibiotic	antibiotic efflux	deliverytype	NP_417169_1	c-section	0.00313197	0.00114505	420	284	0.00650308	0.0464602	0	1	0	0	0	0	0	0	0	0	0	0	0	0	0	0	0	0	0	0	0	1	0	0	0	0	0	0	0	0	0	0	0	0	0
CDO13981_1	ARO:3003585	Klebsiella mutant PhoP conferring antibiotic resistance to colistin	ATP-binding cassette (ABC) antibiotic efflux pump;pmr phosphoethanolamine transferase	macrolide antibiotic;peptide antibiotic	antibiotic target alteration;antibiotic efflux	deliverytype	CDO13981_1	c-section	0.0035967	0.00138366	420	79	0.00967383	0.065087	0	1	0	1	0	0	0	0	0	0	0	0	0	0	0	0	0	0	1	0	0	0	0	0	0	0	0	0	0	1	0	0	0	0	0
YP_001693238	ARO:3003923	oqxB	resistance-nodulation-cell division (RND) antibiotic efflux pump	fluoroquinolone antibiotic;glycylcycline;tetracycline antibiotic;diaminopyrimidine antibiotic;nitrofuran antibiotic	antibiotic efflux	deliverytype	YP_001693238	c-section	0.00420587	0.00168358	420	71	0.0128721	0.0825962	0	1	0	0	0	0	0	0	0	0	0	0	0	1	0	0	0	0	0	1	0	1	1	1	0	0	0	0	0	0	0	0	0	0	0
CAA79727_1	ARO:3000191	tetQ	tetracycline-resistant ribosomal protection protein	tetracycline antibiotic	antibiotic target protection	deliverytype	CAA79727_1	c-section	-0.0388247	0.0156428	420	264	0.0134638	0.0856003	0	0	1	0	0	0	0	0	0	0	0	0	0	1	0	0	0	0	0	0	0	0	0	0	0	0	0	0	0	0	0	0	0	0	0
AMP35312_1	ARO:3002831	vgaC	ATP-binding cassette (ABC) antibiotic efflux pump	streptogramin antibiotic;pleuromutilin antibiotic	antibiotic efflux	deliverytype	AMP35312_1	c-section	0.00279742	0.00113833	420	51	0.0144027	0.0896643	0	1	0	0	0	0	0	0	0	0	0	0	0	0	0	0	0	0	0	0	0	0	0	0	0	0	1	0	0	0	0	0	1	0	0
ACT97371_1	ARO:3003097	CfxA6	CfxA beta-lactamase	cephamycin	antibiotic inactivation	deliverytype	ACT97371_1	c-section	-0.0166633	0.00684602	420	175	0.0153565	0.0933513	1	0	0	0	0	0	0	0	0	0	0	1	0	0	0	0	0	0	0	0	0	0	0	0	0	0	0	0	0	0	0	0	0	0	0
AAA88675_1	ARO:3000498	ErmF	Erm 23S ribosomal RNA methyltransferase	macrolide antibiotic;lincosamide antibiotic;streptogramin antibiotic	antibiotic target alteration	deliverytype	AAA88675_1	c-section	-0.0142109	0.00626836	420	128	0.0239021	0.139195	0	0	0	1	0	0	0	0	0	0	0	0	0	0	0	0	0	0	0	0	0	0	0	0	1	0	1	0	0	1	0	0	0	0	0
BAA15934_1	ARO:3000829	baeS	resistance-nodulation-cell division (RND) antibiotic efflux pump	aminoglycoside antibiotic;aminocoumarin antibiotic	antibiotic efflux	deliverytype	BAA15934_1	c-section	0.00174211	0.000782353	420	109	0.0265032	0.151791	0	1	0	0	0	0	0	0	1	1	0	0	0	0	0	0	0	0	0	0	0	0	0	0	0	0	0	0	0	0	0	0	0	0	0
AAA21532_1	ARO:3003559	cepA beta-lactamase	cepA beta-lactamase	cephalosporin	antibiotic inactivation	deliverytype	AAA21532_1	c-section	-0.00974882	0.00439412	420	112	0.0270579	0.153698	1	0	0	0	0	0	0	0	0	0	1	0	0	0	0	0	0	0	0	0	0	0	0	0	0	0	0	0	0	0	0	0	0	0	0
CDO61513_1	ARO:3003948	efrA	ATP-binding cassette (ABC) antibiotic efflux pump	macrolide antibiotic;fluoroquinolone antibiotic;rifamycin antibiotic	antibiotic efflux	deliverytype	CDO61513_1	c-section	0.00298419	0.00138878	420	53	0.0322339	0.180146	0	1	0	0	0	0	0	0	0	0	0	0	0	0	0	0	0	0	0	0	0	1	0	0	0	1	0	0	0	1	0	0	0	0	0
CAA77936_1	ARO:3004039	Escherichia coli emrE	small multidrug resistance (SMR) antibiotic efflux pump	macrolide antibiotic	antibiotic efflux	deliverytype	CAA77936_1	c-section	-0.00115914	0.000548711	420	154	0.0352457	0.192325	0	1	0	0	0	0	0	0	0	0	0	0	0	0	0	0	0	0	0	0	0	0	0	0	0	0	0	0	0	1	0	0	0	0	0
BAC11911_1	ARO:3003551	emeA	multidrug and toxic compound extrusion (MATE) transporter	acridine dye	antibiotic efflux	deliverytype	BAC11911_1	c-section	0.00236093	0.00112743	420	53	0.0368641	0.198037	0	1	0	0	0	0	0	1	0	0	0	0	0	0	0	0	0	0	0	0	0	0	0	0	0	0	0	0	0	0	0	0	0	0	0
AAD01867_1	ARO:3002875	dfrE	trimethoprim resistant dihydrofolate reductase dfr	diaminopyrimidine antibiotic	antibiotic target replacement	deliverytype	AAD01867_1	c-section	0.00321291	0.0016027	420	59	0.0456505	0.237863	0	0	0	0	0	0	1	0	0	0	0	0	0	0	0	0	0	0	0	1	0	0	0	0	0	0	0	0	0	0	0	0	0	0	0
AHA80960_1	ARO:3001388	TEM-211	TEM beta-lactamase	monobactam;cephalosporin;penam;penem	antibiotic inactivation	delmrantibiolabor	AHA80960_1	exposed	-0.00228301	0.000882523	420	64	0.0100258	0.0668067	1	0	0	0	0	0	0	0	0	0	1	0	1	0	0	0	0	1	0	0	0	0	0	0	0	0	0	0	0	0	0	0	0	0	0
AAC77293_1	ARO:3001214	mdtM	major facilitator superfamily (MFS) antibiotic efflux pump	fluoroquinolone antibiotic;lincosamide antibiotic;nucleoside antibiotic;acridine dye;phenicol antibiotic	antibiotic efflux	delmrantibiolabor	AAC77293_1	exposed	-0.000421921	0.000171568	420	60	0.0143344	0.0896643	0	1	0	0	0	0	0	1	0	0	0	0	0	0	1	0	0	0	0	0	0	1	0	0	1	0	0	0	0	0	0	0	0	0	0
CDO61513_1	ARO:3003948	efrA	ATP-binding cassette (ABC) antibiotic efflux pump	macrolide antibiotic;fluoroquinolone antibiotic;rifamycin antibiotic	antibiotic efflux	delmrantibiolabor	CDO61513_1	exposed	-0.00259025	0.00129811	420	53	0.0466576	0.239509	0	1	0	0	0	0	0	0	0	0	0	0	0	0	0	0	0	0	0	0	0	1	0	0	0	1	0	0	0	1	0	0	0	0	0
NP_416715_1	ARO:3003952	yojI	ATP-binding cassette (ABC) antibiotic efflux pump	peptide antibiotic	antibiotic efflux	delmrantibiolabor	NP_416715_1	exposed	0.000748269	0.000376445	420	160	0.0475034	0.242058	0	1	0	0	0	0	0	0	0	0	0	0	0	0	0	0	0	0	1	0	0	0	0	0	0	0	0	0	0	0	0	0	0	0	0
BAE77933_1	ARO:3000518	CRP	resistance-nodulation-cell division (RND) antibiotic efflux pump	macrolide antibiotic;fluoroquinolone antibiotic;penam	antibiotic efflux	dFeedingMode	BAE77933_1	formula_fed	-0.00547447	0.00205669	420	290	0.00807668	0.0559714	0	1	0	0	0	0	0	0	0	0	0	0	1	0	0	0	0	0	0	0	0	1	0	0	0	0	0	0	0	1	0	0	0	0	0
NP_312937_1	ARO:3003288	Escherichia coli rpoB mutants conferring resistance to rifampicin	rifamycin-resistant beta-subunit of RNA polymerase (rpoB)	peptide antibiotic;rifamycin antibiotic	antibiotic target alteration;antibiotic target replacement	dFeedingMode	NP_312937_1	formula_fed	-0.00621184	0.00234025	420	297	0.00825394	0.0566335	0	0	0	1	0	0	1	0	0	0	0	0	0	0	0	0	0	0	1	0	0	0	0	0	0	1	0	0	0	0	0	0	0	0	0
AAD01868_1	ARO:3002867	dfrF	trimethoprim resistant dihydrofolate reductase dfr	diaminopyrimidine antibiotic	antibiotic target replacement	dFeedingMode	AAD01868_1	formula_fed	0.0223414	0.00873937	420	224	0.0109334	0.0714799	0	0	0	0	0	0	1	0	0	0	0	0	0	0	0	0	0	0	0	1	0	0	0	0	0	0	0	0	0	0	0	0	0	0	0
AAA23033_1	ARO:3000190	tetO	tetracycline-resistant ribosomal protection protein	tetracycline antibiotic	antibiotic target protection	dFeedingMode	AAA23033_1	formula_fed	0.0235641	0.00924556	420	267	0.0111745	0.072373	0	0	1	0	0	0	0	0	0	0	0	0	0	1	0	0	0	0	0	0	0	0	0	0	0	0	0	0	0	0	0	0	0	0	0
AAD01867_1	ARO:3002875	dfrE	trimethoprim resistant dihydrofolate reductase dfr	diaminopyrimidine antibiotic	antibiotic target replacement	dFeedingMode	AAD01867_1	formula_fed	0.00332557	0.00143767	420	59	0.0212052	0.1256	0	0	0	0	0	0	1	0	0	0	0	0	0	0	0	0	0	0	0	1	0	0	0	0	0	0	0	0	0	0	0	0	0	0	0
BAC11911_1	ARO:3003551	emeA	multidrug and toxic compound extrusion (MATE) transporter	acridine dye	antibiotic efflux	dFeedingMode	BAC11911_1	formula_fed	0.00234044	0.00101134	420	53	0.0211486	0.1256	0	1	0	0	0	0	0	1	0	0	0	0	0	0	0	0	0	0	0	0	0	0	0	0	0	0	0	0	0	0	0	0	0	0	0
YP_008997285_1	ARO:3000615	mefA	major facilitator superfamily (MFS) antibiotic efflux pump	macrolide antibiotic	antibiotic efflux	dFeedingMode	YP_008997285_1	formula_fed	0.00590405	0.00260187	420	138	0.023775	0.139195	0	1	0	0	0	0	0	0	0	0	0	0	0	0	0	0	0	0	0	0	0	0	0	0	0	0	0	0	0	1	0	0	0	0	0
ACT97371_1	ARO:3003097	CfxA6	CfxA beta-lactamase	cephamycin	antibiotic inactivation	dFeedingMode	ACT97371_1	formula_fed	-0.0137572	0.0061411	420	175	0.0256108	0.147902	1	0	0	0	0	0	0	0	0	0	0	1	0	0	0	0	0	0	0	0	0	0	0	0	0	0	0	0	0	0	0	0	0	0	0
AIJ27543_1	ARO:3002629	ANT(6)-Ib	ANT(6)	aminoglycoside antibiotic	antibiotic inactivation	dFeedingMode	AIJ27543_1	formula_fed	0.00390421	0.00182662	420	130	0.0331537	0.183804	1	0	0	0	0	0	0	0	0	1	0	0	0	0	0	0	0	0	0	0	0	0	0	0	0	0	0	0	0	0	0	0	0	0	0
AAT46077_1	ARO:3000300	lsaA	ATP-binding cassette (ABC) antibiotic efflux pump	lincosamide antibiotic;streptogramin antibiotic;pleuromutilin antibiotic	antibiotic efflux	dFeedingMode	AAT46077_1	formula_fed	0.00215339	0.00104284	420	51	0.0395552	0.210859	0	1	0	0	0	0	0	0	0	0	0	0	0	0	0	0	0	0	0	0	0	0	0	0	1	0	1	0	0	0	0	0	1	0	0
ABG77965_1	ARO:3004042	Enterobacter cloacae acrA	resistance-nodulation-cell division (RND) antibiotic efflux pump	fluoroquinolone antibiotic;cephalosporin;glycylcycline;penam;tetracycline antibiotic;rifamycin antibiotic;phenicol antibiotic;triclosan	antibiotic efflux	dFeedingMode	ABG77965_1	formula_fed	-0.00291606	0.00142302	420	284	0.0410756	0.217293	0	1	0	0	0	0	0	0	0	0	1	0	1	1	1	0	0	0	0	0	1	1	1	0	0	1	0	0	0	0	0	0	0	0	0
CDO61513_1	ARO:3003948	efrA	ATP-binding cassette (ABC) antibiotic efflux pump	macrolide antibiotic;fluoroquinolone antibiotic;rifamycin antibiotic	antibiotic efflux	dFeedingMode	CDO61513_1	formula_fed	0.00254526	0.00124578	420	53	0.0416781	0.21881	0	1	0	0	0	0	0	0	0	0	0	0	0	0	0	0	0	0	0	0	0	1	0	0	0	1	0	0	0	1	0	0	0	0	0
NP_460903_1	ARO:3000826	sdiA	resistance-nodulation-cell division (RND) antibiotic efflux pump	fluoroquinolone antibiotic;cephalosporin;glycylcycline;penam;tetracycline antibiotic;rifamycin antibiotic;phenicol antibiotic;triclosan	antibiotic efflux	dFeedingMode	NP_460903_1	formula_fed	-0.0021903	0.00109455	420	239	0.0460373	0.238089	0	1	0	0	0	0	0	0	0	0	1	0	1	1	1	0	0	0	0	0	1	1	1	0	0	1	0	0	0	0	0	0	0	0	0
NP_460903_1	ARO:3000826	sdiA	resistance-nodulation-cell division (RND) antibiotic efflux pump	fluoroquinolone antibiotic;cephalosporin;glycylcycline;penam;tetracycline antibiotic;rifamycin antibiotic;phenicol antibiotic;triclosan	antibiotic efflux	gestage_all	NP_460903_1	gestage_all	-0.000713209	0.00034028	420	239	0.0366967	0.198037	0	1	0	0	0	0	0	0	0	0	1	0	1	1	1	0	0	0	0	0	1	1	1	0	0	1	0	0	0	0	0	0	0	0	0
BAC11911_1	ARO:3003551	emeA	multidrug and toxic compound extrusion (MATE) transporter	acridine dye	antibiotic efflux	neonate_antibiotic	BAC11911_1	1	0.00697033	0.00259311	420	53	0.00747917	0.0528519	0	1	0	0	0	0	0	1	0	0	0	0	0	0	0	0	0	0	0	0	0	0	0	0	0	0	0	0	0	0	0	0	0	0	0
ACT97415_1	ARO:3002999	CblA-1	CblA beta-lactamase	cephalosporin	antibiotic inactivation	neonate_antibiotic	ACT97415_1	1	0.00999227	0.00379284	420	92	0.00874358	0.0594049	1	0	0	0	0	0	0	0	0	0	1	0	0	0	0	0	0	0	0	0	0	0	0	0	0	0	0	0	0	0	0	0	0	0	0
AAD01867_1	ARO:3002875	dfrE	trimethoprim resistant dihydrofolate reductase dfr	diaminopyrimidine antibiotic	antibiotic target replacement	neonate_antibiotic	AAD01867_1	1	0.00869105	0.00368623	420	59	0.0188548	0.113621	0	0	0	0	0	0	1	0	0	0	0	0	0	0	0	0	0	0	0	1	0	0	0	0	0	0	0	0	0	0	0	0	0	0	0
CDO61513_1	ARO:3003948	efrA	ATP-binding cassette (ABC) antibiotic efflux pump	macrolide antibiotic;fluoroquinolone antibiotic;rifamycin antibiotic	antibiotic efflux	neonate_antibiotic	CDO61513_1	1	0.00676505	0.00319422	420	53	0.0347814	0.191298	0	1	0	0	0	0	0	0	0	0	0	0	0	0	0	0	0	0	0	0	0	1	0	0	0	1	0	0	0	1	0	0	0	0	0
NP_417169_1	ARO:3000516	emrR	major facilitator superfamily (MFS) antibiotic efflux pump	fluoroquinolone antibiotic	antibiotic efflux	Sample_Type	NP_417169_1	6W	0.00894989	0.00101027	420	284	2.44156e-17	1.692e-14	0	1	0	0	0	0	0	0	0	0	0	0	0	0	0	0	0	0	0	0	0	1	0	0	0	0	0	0	0	0	0	0	0	0	0
ABG77965_1	ARO:3004042	Enterobacter cloacae acrA	resistance-nodulation-cell division (RND) antibiotic efflux pump	fluoroquinolone antibiotic;cephalosporin;glycylcycline;penam;tetracycline antibiotic;rifamycin antibiotic;phenicol antibiotic;triclosan	antibiotic efflux	Sample_Type	ABG77965_1	6W	0.0116804	0.00139964	420	284	1.08518e-15	3.76015e-13	0	1	0	0	0	0	0	0	0	0	1	0	1	1	1	0	0	0	0	0	1	1	1	0	0	1	0	0	0	0	0	0	0	0	0
CDJ73208	ARO:3003890	Escherichia coli UhpT with mutation conferring resistance to fosfomycin	UhpT	fosfomycin	antibiotic target alteration	Sample_Type	CDJ73208	6W	0.0151198	0.00186354	420	288	5.71509e-15	1.32019e-12	0	0	0	1	0	0	0	0	0	0	0	0	0	0	0	0	0	0	0	0	0	0	0	0	0	0	0	0	0	0	0	1	0	0	0
NP_415804_1	ARO:3004045	antibiotic resistant fabI	antibiotic resistant fabI	isoniazid;triclosan	antibiotic target alteration	Sample_Type	NP_415804_1	6W	0.00448172	0.000555832	420	232	8.16815e-15	1.41513e-12	0	0	0	1	0	0	0	0	0	0	0	0	0	0	0	0	0	0	0	0	1	0	0	0	0	0	0	0	1	0	0	0	0	0	0
NP_418486_1	ARO:3003511	Escherichia coli soxS with mutation conferring antibiotic resistance	ATP-binding cassette (ABC) antibiotic efflux pump;major facilitator superfamily (MFS) antibiotic efflux pump;resistance-nodulation-cell division (RND) antibiotic efflux pump;General Bacterial Porin with reduced permeability to beta-lactams	fluoroquinolone antibiotic;monobactam;carbapenem;cephalosporin;glycylcycline;cephamycin;penam;tetracycline antibiotic;rifamycin antibiotic;phenicol antibiotic;triclosan;penem	antibiotic target alteration;antibiotic efflux;reduced permeability to antibiotic	Sample_Type	NP_418486_1	6W	0.00492509	0.000642346	420	226	1.2755e-13	1.76785e-11	0	1	0	1	0	1	0	0	0	0	1	1	1	1	1	0	1	1	0	0	1	1	1	0	0	1	0	0	0	0	0	0	0	0	0
NP_312937_1	ARO:3003288	Escherichia coli rpoB mutants conferring resistance to rifampicin	rifamycin-resistant beta-subunit of RNA polymerase (rpoB)	peptide antibiotic;rifamycin antibiotic	antibiotic target alteration;antibiotic target replacement	Sample_Type	NP_312937_1	6W	0.0165734	0.0023018	420	297	2.87397e-12	3.31943e-10	0	0	0	1	0	0	1	0	0	0	0	0	0	0	0	0	0	0	1	0	0	0	0	0	0	1	0	0	0	0	0	0	0	0	0
YP_489794_1	ARO:3000263	marA	resistance-nodulation-cell division (RND) antibiotic efflux pump;General Bacterial Porin with reduced permeability to beta-lactams	fluoroquinolone antibiotic;monobactam;carbapenem;cephalosporin;glycylcycline;cephamycin;penam;tetracycline antibiotic;rifamycin antibiotic;phenicol antibiotic;triclosan;penem	antibiotic efflux;reduced permeability to antibiotic	Sample_Type	YP_489794_1	6W	0.00697477	0.000978746	420	273	4.64468e-12	4.59823e-10	0	1	0	0	0	1	0	0	0	0	1	1	1	1	1	0	1	1	0	0	1	1	1	0	0	1	0	0	0	0	0	0	0	0	0
AAN82549_1	ARO:3003369	Escherichia coli EF-Tu mutants conferring resistance to Pulvomycin	elfamycin resistant EF-Tu	elfamycin antibiotic	antibiotic target alteration	Sample_Type	AAN82549_1	6W	0.022353	0.00320776	420	296	1.27743e-11	1.10657e-09	0	0	0	1	0	0	0	0	0	0	0	0	0	0	0	0	0	0	0	0	0	0	0	0	0	0	0	1	0	0	0	0	0	0	0
NP_460903_1	ARO:3000826	sdiA	resistance-nodulation-cell division (RND) antibiotic efflux pump	fluoroquinolone antibiotic;cephalosporin;glycylcycline;penam;tetracycline antibiotic;rifamycin antibiotic;phenicol antibiotic;triclosan	antibiotic efflux	Sample_Type	NP_460903_1	6W	0.0073261	0.00107656	420	239	3.5751e-11	2.75283e-09	0	1	0	0	0	0	0	0	0	0	1	0	1	1	1	0	0	0	0	0	1	1	1	0	0	1	0	0	0	0	0	0	0	0	0
NP_415611_1	ARO:3004049	antibiotic resistant fabG	antibiotic resistance fabG	triclosan	antibiotic target alteration	Sample_Type	NP_415611_1	6W	0.00871327	0.00131612	420	254	1.11907e-10	7.75517e-09	0	0	0	1	0	0	0	0	0	0	0	0	0	0	0	0	0	0	0	0	1	0	0	0	0	0	0	0	0	0	0	0	0	0	0
BAE77933_1	ARO:3000518	CRP	resistance-nodulation-cell division (RND) antibiotic efflux pump	macrolide antibiotic;fluoroquinolone antibiotic;penam	antibiotic efflux	Sample_Type	BAE77933_1	6W	0.0131807	0.00202289	420	290	2.11393e-10	1.33177e-08	0	1	0	0	0	0	0	0	0	0	0	0	1	0	0	0	0	0	0	0	0	1	0	0	0	0	0	0	0	1	0	0	0	0	0
NP_415434_1	ARO:3003950	msbA	ATP-binding cassette (ABC) antibiotic efflux pump	nitroimidazole antibiotic	antibiotic efflux	Sample_Type	NP_415434_1	6W	0.00566844	0.000912928	420	240	1.30239e-09	7.52128e-08	0	1	0	0	0	0	0	0	0	0	0	0	0	0	0	0	0	0	0	0	0	0	0	0	0	0	0	0	0	0	0	0	0	0	0
NP_462096_1	ARO:3003317	Salmonella serovars parE conferring resistance to fluoroquinolones	fluoroquinolone resistant parE	fluoroquinolone antibiotic	antibiotic target alteration	Sample_Type	NP_462096_1	6W	0.0136241	0.00220626	420	258	1.58566e-09	8.45281e-08	0	0	0	1	0	0	0	0	0	0	0	0	0	0	0	0	0	0	0	0	0	1	0	0	0	0	0	0	0	0	0	0	0	0	0
AAA23033_1	ARO:3000190	tetO	tetracycline-resistant ribosomal protection protein	tetracycline antibiotic	antibiotic target protection	Sample_Type	AAA23033_1	6W	-0.0559068	0.00909364	420	267	1.85661e-09	9.19021e-08	0	0	1	0	0	0	0	0	0	0	0	0	0	1	0	0	0	0	0	0	0	0	0	0	0	0	0	0	0	0	0	0	0	0	0
ACA23185_1	ARO:3000194	tetW	tetracycline-resistant ribosomal protection protein	tetracycline antibiotic	antibiotic target protection	Sample_Type	ACA23185_1	6W	-0.0219311	0.00366253	420	193	4.62972e-09	2.13893e-07	0	0	1	0	0	0	0	0	0	0	0	0	0	1	0	0	0	0	0	0	0	0	0	0	0	0	0	0	0	0	0	0	0	0	0
NP_309766_1	ARO:3000676	H-NS	major facilitator superfamily (MFS) antibiotic efflux pump;resistance-nodulation-cell division (RND) antibiotic efflux pump	macrolide antibiotic;fluoroquinolone antibiotic;cephalosporin;cephamycin;penam;tetracycline antibiotic	antibiotic efflux	Sample_Type	NP_309766_1	6W	0.0015057	0.000251979	420	147	4.9677e-09	2.15164e-07	0	1	0	0	0	0	0	0	0	0	1	1	1	1	0	0	0	0	0	0	0	1	0	0	0	0	0	0	0	1	0	0	0	0	0
AAC75429_1	ARO:3000833	evgS	major facilitator superfamily (MFS) antibiotic efflux pump;resistance-nodulation-cell division (RND) antibiotic efflux pump	macrolide antibiotic;fluoroquinolone antibiotic;penam;tetracycline antibiotic	antibiotic efflux	Sample_Type	AAC75429_1	6W	0.0035082	0.000593371	420	200	7.0859e-09	2.88855e-07	0	1	0	0	0	0	0	0	0	0	0	0	1	1	0	0	0	0	0	0	0	1	0	0	0	0	0	0	0	1	0	0	0	0	0
EFF04178_1	ARO:3000309	emrD	major facilitator superfamily (MFS) antibiotic efflux pump	N/A	antibiotic efflux	Sample_Type	EFF04178_1	6W	0.0085522	0.0014523	420	251	8.08461e-09	3.11258e-07	0	1	0	0	0	0	0	0	0	0	0	0	0	0	0	0	0	0	0	0	0	0	0	0	0	0	0	0	0	0	0	0	0	0	0
NP_416292_1	ARO:3002818	msrB	ATP-binding cassette (ABC) antibiotic efflux pump	macrolide antibiotic;streptogramin antibiotic	antibiotic efflux	Sample_Type	NP_416292_1	6W	0.00155403	0.000266447	420	171	1.10547e-08	3.84482e-07	0	1	0	0	0	0	0	0	0	0	0	0	0	0	0	0	0	0	0	0	0	0	0	0	0	0	1	0	0	1	0	0	0	0	0
CAA79727_1	ARO:3000191	tetQ	tetracycline-resistant ribosomal protection protein	tetracycline antibiotic	antibiotic target protection	Sample_Type	CAA79727_1	6W	-0.0804869	0.0138015	420	264	1.10962e-08	3.84482e-07	0	0	1	0	0	0	0	0	0	0	0	0	0	1	0	0	0	0	0	0	0	0	0	0	0	0	0	0	0	0	0	0	0	0	0
BAA11236_1	ARO:3000206	emrK	major facilitator superfamily (MFS) antibiotic efflux pump	tetracycline antibiotic	antibiotic efflux	Sample_Type	BAA11236_1	6W	0.00231841	0.000402435	420	181	1.63899e-08	5.40865e-07	0	1	0	0	0	0	0	0	0	0	0	0	0	1	0	0	0	0	0	0	0	0	0	0	0	0	0	0	0	0	0	0	0	0	0
CDO13981_1	ARO:3003585	Klebsiella mutant PhoP conferring antibiotic resistance to colistin	ATP-binding cassette (ABC) antibiotic efflux pump;pmr phosphoethanolamine transferase	macrolide antibiotic;peptide antibiotic	antibiotic target alteration;antibiotic efflux	Sample_Type	CDO13981_1	6W	0.00701619	0.00122079	420	79	1.76694e-08	5.56585e-07	0	1	0	1	0	0	0	0	0	0	0	0	0	0	0	0	0	0	1	0	0	0	0	0	0	0	0	0	0	1	0	0	0	0	0
ACT97371_1	ARO:3003097	CfxA6	CfxA beta-lactamase	cephamycin	antibiotic inactivation	Sample_Type	ACT97371_1	6W	-0.0344099	0.00604019	420	175	2.32596e-08	7.00821e-07	1	0	0	0	0	0	0	0	0	0	0	1	0	0	0	0	0	0	0	0	0	0	0	0	0	0	0	0	0	0	0	0	0	0	0
AAC75137_1	ARO:3000794	mdtC	resistance-nodulation-cell division (RND) antibiotic efflux pump	aminocoumarin antibiotic	antibiotic efflux	Sample_Type	AAC75137_1	6W	0.00530399	0.000935457	420	207	2.69113e-08	7.77065e-07	0	1	0	0	0	0	0	0	1	0	0	0	0	0	0	0	0	0	0	0	0	0	0	0	0	0	0	0	0	0	0	0	0	0	0
BAA11237_1	ARO:3000254	emrY	major facilitator superfamily (MFS) antibiotic efflux pump	tetracycline antibiotic	antibiotic efflux	Sample_Type	BAA11237_1	6W	0.00284044	0.000506395	420	200	3.73507e-08	1.03536e-06	0	1	0	0	0	0	0	0	0	0	0	0	0	1	0	0	0	0	0	0	0	0	0	0	0	0	0	0	0	0	0	0	0	0	0
YP_489321_1	ARO:3001329	mdtG	major facilitator superfamily (MFS) antibiotic efflux pump	fosfomycin	antibiotic efflux	Sample_Type	YP_489321_1	6W	0.00645137	0.00115289	420	251	4.01115e-08	1.06913e-06	0	1	0	0	0	0	0	0	0	0	0	0	0	0	0	0	0	0	0	0	0	0	0	0	0	0	0	0	0	0	0	1	0	0	0
ABR75897_1	ARO:3003373	Klebsiella pneumoniae acrR with mutation conferring multidrug antibiotic resistance	resistance-nodulation-cell division (RND) antibiotic efflux pump	fluoroquinolone antibiotic;cephalosporin;glycylcycline;penam;tetracycline antibiotic;rifamycin antibiotic;phenicol antibiotic;triclosan	antibiotic target alteration;antibiotic efflux	Sample_Type	ABR75897_1	6W	0.00464349	0.000834414	420	64	4.73031e-08	1.21411e-06	0	1	0	1	0	0	0	0	0	0	1	0	1	1	1	0	0	0	0	0	1	1	1	0	0	1	0	0	0	0	0	0	0	0	0
AIL15701	ARO:3003775	Escherichia coli murA with mutation conferring resistance to fosfomycin	murA transferase	fosfomycin	antibiotic target alteration	Sample_Type	AIL15701	6W	0.00675729	0.0012339	420	246	7.56456e-08	1.87223e-06	0	0	0	1	0	0	0	0	0	0	0	0	0	0	0	0	0	0	0	0	0	0	0	0	0	0	0	0	0	0	0	1	0	0	0
YP_490321_1	ARO:3000828	baeR	resistance-nodulation-cell division (RND) antibiotic efflux pump	aminoglycoside antibiotic;aminocoumarin antibiotic	antibiotic efflux	Sample_Type	YP_490321_1	6W	0.00150299	0.000277494	420	177	1.03636e-07	2.47653e-06	0	1	0	0	0	0	0	0	1	1	0	0	0	0	0	0	0	0	0	0	0	0	0	0	0	0	0	0	0	0	0	0	0	0	0
NP_311275_1	ARO:3000832	evgA	major facilitator superfamily (MFS) antibiotic efflux pump;resistance-nodulation-cell division (RND) antibiotic efflux pump	macrolide antibiotic;fluoroquinolone antibiotic;penam;tetracycline antibiotic	antibiotic efflux	Sample_Type	NP_311275_1	6W	0.00225443	0.000418405	420	187	1.19992e-07	2.77182e-06	0	1	0	0	0	0	0	0	0	0	0	0	1	1	0	0	0	0	0	0	0	1	0	0	0	0	0	0	0	1	0	0	0	0	0
AAC76733_1	ARO:3001215	mdtL	major facilitator superfamily (MFS) antibiotic efflux pump	nucleoside antibiotic; acridine dye	antibiotic efflux	Sample_Type	AAC76733_1	6W	0.00237618	0.000441587	420	191	1.24531e-07	2.78388e-06	0	1	0	0	0	0	0	1	0	0	0	0	0	0	0	0	0	0	0	0	0	0	0	0	0	0	0	0	0	0	0	0	0	0	0
AAC75136_1	ARO:3000793	mdtB	resistance-nodulation-cell division (RND) antibiotic efflux pump	aminocoumarin antibiotic	antibiotic efflux	Sample_Type	AAC75136_1	6W	0.00485992	0.000912362	420	222	1.64851e-07	3.55375e-06	0	1	0	0	0	0	0	0	1	0	0	0	0	0	0	0	0	0	0	0	0	0	0	0	0	0	0	0	0	0	0	0	0	0	0
BAE77781_1	ARO:3000795	mdtE	resistance-nodulation-cell division (RND) antibiotic efflux pump	macrolide antibiotic;fluoroquinolone antibiotic;penam	antibiotic efflux	Sample_Type	BAE77781_1	6W	0.00332499	0.000624803	420	225	1.69226e-07	3.55375e-06	0	1	0	0	0	0	0	0	0	0	0	0	1	0	0	0	0	0	0	0	0	1	0	0	0	0	0	0	0	1	0	0	0	0	0
NP_414997_1	ARO:3003807	Escherichia coli acrR with mutation conferring multidrug antibiotic resistance	resistance-nodulation-cell division (RND) antibiotic efflux pump	fluoroquinolone antibiotic;cephalosporin;glycylcycline;penam;tetracycline antibiotic;rifamycin antibiotic;phenicol antibiotic;triclosan	antibiotic target alteration;antibiotic efflux	Sample_Type	NP_414997_1	6W	0.00189411	0.000371903	420	195	5.37375e-07	1.0953e-05	0	1	0	1	0	0	0	0	0	0	1	0	1	1	1	0	0	0	0	0	1	1	1	0	0	1	0	0	0	0	0	0	0	0	0
BAE78084_1	ARO:3003548	mdtN	major facilitator superfamily (MFS) antibiotic efflux pump	nucleoside antibiotic;acridine dye	antibiotic efflux	Sample_Type	BAE78084_1	6W	0.0032868	0.00064723	420	219	5.78227e-07	1.14489e-05	0	1	0	0	0	0	0	1	0	0	0	0	0	0	0	0	0	0	0	0	0	0	0	0	0	0	0	0	0	0	0	0	0	0	0
BAA16547_1	ARO:3000027	emrA	major facilitator superfamily (MFS) antibiotic efflux pump	fluoroquinolone antibiotic	antibiotic efflux	Sample_Type	BAA16547_1	6W	0.00417691	0.00082812	420	230	6.85271e-07	1.31915e-05	0	1	0	0	0	0	0	0	0	0	0	0	0	0	0	0	0	0	0	0	0	1	0	0	0	0	0	0	0	0	0	0	0	0	0
AAC76297_1	ARO:3000499	acrE	resistance-nodulation-cell division (RND) antibiotic efflux pump	fluoroquinolone antibiotic;cephalosporin;cephamycin;penam	antibiotic efflux	Sample_Type	AAC76297_1	6W	0.00562952	0.00112716	420	238	8.73183e-07	1.61873e-05	0	1	0	0	0	0	0	0	0	0	1	1	1	0	0	0	0	0	0	0	0	1	0	0	0	0	0	0	0	0	0	0	0	0	0
CAA77936_1	ARO:3004039	Escherichia coli emrE	small multidrug resistance (SMR) antibiotic efflux pump	macrolide antibiotic	antibiotic efflux	Sample_Type	CAA77936_1	6W	0.0024163	0.000484123	420	154	8.87614e-07	1.61873e-05	0	1	0	0	0	0	0	0	0	0	0	0	0	0	0	0	0	0	0	0	0	0	0	0	0	0	0	0	0	1	0	0	0	0	0
AAC76296_1	ARO:3000656	acrS	resistance-nodulation-cell division (RND) antibiotic efflux pump	fluoroquinolone antibiotic;cephalosporin;glycylcycline;cephamycin;penam;tetracycline antibiotic;rifamycin antibiotic;phenicol antibiotic;triclosan	antibiotic efflux	Sample_Type	AAC76296_1	6W	0.00222387	0.000446145	420	192	9.1601e-07	1.62768e-05	0	1	0	0	0	0	0	0	0	0	1	1	1	1	1	0	0	0	0	0	1	1	1	0	0	1	0	0	0	0	0	0	0	0	0
AAD01868_1	ARO:3002867	dfrF	trimethoprim resistant dihydrofolate reductase dfr	diaminopyrimidine antibiotic	antibiotic target replacement	Sample_Type	AAD01868_1	6W	-0.0427738	0.00859576	420	224	9.54684e-07	1.65399e-05	0	0	0	0	0	0	1	0	0	0	0	0	0	0	0	0	0	0	0	1	0	0	0	0	0	0	0	0	0	0	0	0	0	0	0
AAC77033_1	ARO:3003381	Escherichia coli soxR with mutation conferring antibiotic resistance	ATP-binding cassette (ABC) antibiotic efflux pump;major facilitator superfamily (MFS) antibiotic efflux pump;resistance-nodulation-cell division (RND) antibiotic efflux pump	fluoroquinolone antibiotic;cephalosporin;glycylcycline;penam;tetracycline antibiotic;rifamycin antibiotic;phenicol antibiotic;triclosan	antibiotic target alteration;antibiotic efflux	Sample_Type	AAC77033_1	6W	0.00767823	0.0015476	420	257	1.02581e-06	1.73386e-05	0	1	0	1	0	0	0	0	0	0	1	0	1	1	1	0	0	0	0	0	1	1	1	0	0	1	0	0	0	0	0	0	0	0	0
NP_414995_1	ARO:3000216	acrB	resistance-nodulation-cell division (RND) antibiotic efflux pump	fluoroquinolone antibiotic;cephalosporin;glycylcycline;penam;tetracycline antibiotic;rifamycin antibiotic;phenicol antibiotic;triclosan	antibiotic efflux	Sample_Type	NP_414995_1	6W	0.0042197	0.000851599	420	231	1.05786e-06	1.74547e-05	0	1	0	0	0	0	0	0	0	0	1	0	1	1	1	0	0	0	0	0	1	1	1	0	0	1	0	0	0	0	0	0	0	0	0
AFH35853_1	ARO:3001328	Escherichia coli mdfA	major facilitator superfamily (MFS) antibiotic efflux pump	tetracycline antibiotic;benzalkonium chloride;rhodamine	antibiotic efflux	Sample_Type	AFH35853_1	6W	0.00081806	0.00016597	420	110	1.20029e-06	1.93442e-05	0	1	0	0	0	0	0	0	0	0	0	0	0	1	0	0	0	0	0	0	0	0	0	0	0	0	0	0	0	0	0	0	0	0	0
NP_417969_1	ARO:3003834	gadE	resistance-nodulation-cell division (RND) antibiotic efflux pump	penam;fluoroquinolone antibiotic;macrolide antibiotic	antibiotic efflux	Sample_Type	NP_417969_1	6W	0.00187918	0.000382022	420	194	1.25914e-06	1.98315e-05	0	1	0	0	0	0	0	0	0	0	0	0	1	0	0	0	0	0	0	0	0	1	0	0	0	0	0	0	0	1	0	0	0	0	0
NP_415632_1	ARO:3003844	mfd	quinolone resistance protein (qnr)	fluoroquinolone antibiotic	antibiotic target protection	Sample_Type	NP_415632_1	6W	0.00133902	0.000274023	420	158	1.47221e-06	2.26721e-05	0	0	1	0	0	0	0	0	0	0	0	0	0	0	0	0	0	0	0	0	0	1	0	0	0	0	0	0	0	0	0	0	0	0	0
AAC74149_2	ARO:3001216	mdtH	major facilitator superfamily (MFS) antibiotic efflux pump	fluoroquinolone antibiotic	antibiotic efflux	Sample_Type	AAC74149_2	6W	0.00150781	0.000309908	420	180	1.62948e-06	2.45485e-05	0	1	0	0	0	0	0	0	0	0	0	0	0	0	0	0	0	0	0	0	0	1	0	0	0	0	0	0	0	0	0	0	0	0	0
ACT97415_1	ARO:3002999	CblA-1	CblA beta-lactamase	cephalosporin	antibiotic inactivation	Sample_Type	ACT97415_1	6W	-0.00698983	0.00145495	420	92	2.17974e-06	3.21395e-05	1	0	0	0	0	0	0	0	0	0	1	0	0	0	0	0	0	0	0	0	0	0	0	0	0	0	0	0	0	0	0	0	0	0	0
YP_001693238	ARO:3003923	oqxB	resistance-nodulation-cell division (RND) antibiotic efflux pump	fluoroquinolone antibiotic;glycylcycline;tetracycline antibiotic;diaminopyrimidine antibiotic;nitrofuran antibiotic	antibiotic efflux	Sample_Type	YP_001693238	6W	0.00709611	0.00148541	420	71	2.47555e-06	3.57408e-05	0	1	0	0	0	0	0	0	0	0	0	0	0	1	0	0	0	0	0	1	0	1	1	1	0	0	0	0	0	0	0	0	0	0	0
AAC75315_1	ARO:3002985	arnA	pmr phosphoethanolamine transferase	peptide antibiotic	antibiotic target alteration	Sample_Type	AAC75315_1	6W	0.0013378	0.000284918	420	147	3.62989e-06	5.1337e-05	0	0	0	1	0	0	0	0	0	0	0	0	0	0	0	0	0	0	1	0	0	0	0	0	0	0	0	0	0	0	0	0	0	0	0
NP_414618_4	ARO:3003843	leuO	major facilitator superfamily (MFS) antibiotic efflux pump	nucleoside antibiotic; acridine dye	antibiotic efflux	Sample_Type	NP_414618_4	6W	0.00219849	0.000469626	420	201	3.87356e-06	5.36875e-05	0	1	0	0	0	0	0	1	0	0	0	0	0	0	0	0	0	0	0	0	0	0	0	0	0	0	0	0	0	0	0	0	0	0	0
CDJ72593	ARO:3003889	Escherichia coli GlpT with mutation conferring resistance to fosfomycin	GlpT	fosfomycin	antibiotic target alteration	Sample_Type	CDJ72593	6W	0.00425461	0.000913987	420	229	4.37553e-06	5.94558e-05	0	0	0	1	0	0	0	0	0	0	0	0	0	0	0	0	0	0	0	0	0	0	0	0	0	0	0	0	0	0	0	1	0	0	0
BAE77595_1	ARO:3003303	Escherichia coli gyrB conferring resistance to aminocoumarin	aminocoumarin resistant gyrB	aminocoumarin antibiotic	antibiotic target alteration	Sample_Type	BAE77595_1	6W	0.00256455	0.000553483	420	206	4.83111e-06	6.43839e-05	0	0	0	1	0	0	0	0	1	0	0	0	0	0	0	0	0	0	0	0	0	0	0	0	0	0	0	0	0	0	0	0	0	0	0
ACN32294_1	ARO:3000237	tolC	ATP-binding cassette (ABC) antibiotic efflux pump;major facilitator superfamily (MFS) antibiotic efflux pump;resistance-nodulation-cell division (RND) antibiotic efflux pump	macrolide antibiotic;fluoroquinolone antibiotic;cephalosporin;glycylcycline;cephamycin;penam;tetracycline antibiotic;aminocoumarin antibiotic;rifamycin antibiotic;phenicol antibiotic;triclosan	antibiotic efflux	Sample_Type	ACN32294_1	6W	0.00154136	0.000332995	420	180	4.93617e-06	6.45428e-05	0	1	0	0	0	0	0	0	1	0	1	1	1	1	1	0	0	0	0	0	1	1	1	0	0	1	0	0	0	1	0	0	0	0	0
AAC74603_2	ARO:3003378	Escherichia coli marR mutant conferring antibiotic resistance	resistance-nodulation-cell division (RND) antibiotic efflux pump	fluoroquinolone antibiotic;cephalosporin;glycylcycline;penam;tetracycline antibiotic;rifamycin antibiotic;phenicol antibiotic;triclosan	antibiotic target alteration;antibiotic efflux	Sample_Type	AAC74603_2	6W	0.000883848	0.000194172	420	113	7.0081e-06	8.99373e-05	0	1	0	1	0	0	0	0	0	0	1	0	1	1	1	0	0	0	0	0	1	1	1	0	0	1	0	0	0	0	0	0	0	0	0
BAE78082_1	ARO:3003550	mdtP	major facilitator superfamily (MFS) antibiotic efflux pump	nucleoside antibiotic;acridine dye	antibiotic efflux	Sample_Type	BAE78082_1	6W	0.00335455	0.000743213	420	200	8.32955e-06	0.000104952	0	1	0	0	0	0	0	1	0	0	0	0	0	0	0	0	0	0	0	0	0	0	0	0	0	0	0	0	0	0	0	0	0	0	0
NP_312864_1	ARO:3000830	cpxA	resistance-nodulation-cell division (RND) antibiotic efflux pump	aminoglycoside antibiotic;aminocoumarin antibiotic	antibiotic efflux	Sample_Type	NP_312864_1	6W	0.00212585	0.000473036	420	195	9.09224e-06	0.000112516	0	1	0	0	0	0	0	0	1	1	0	0	0	0	0	0	0	0	0	0	0	0	0	0	0	0	0	0	0	0	0	0	0	0	0
YP_491362_1	ARO:3003386	Escherichia coli folP with mutation conferring resistance to sulfonamides	sulfonamide resistant dihydropteroate synthase folP	sulfonamide antibiotic;sulfone antibiotic	antibiotic target alteration	Sample_Type	YP_491362_1	6W	0.00534879	0.00120522	420	230	1.16699e-05	0.000141881	0	0	0	1	0	0	0	0	0	0	0	0	0	0	0	0	0	0	0	0	0	0	0	0	0	0	0	0	0	0	0	0	0	0	1
AAC76539_1	ARO:3000796	mdtF	resistance-nodulation-cell division (RND) antibiotic efflux pump	macrolide antibiotic;fluoroquinolone antibiotic;penam	antibiotic efflux	Sample_Type	AAC76539_1	6W	0.00150193	0.000345606	420	189	1.75009e-05	0.000209105	0	1	0	0	0	0	0	0	0	0	0	0	1	0	0	0	0	0	0	0	0	1	0	0	0	0	0	0	0	1	0	0	0	0	0
AAC75089_1	ARO:3003577	pmrE	pmr phosphoethanolamine transferase	peptide antibiotic	antibiotic target alteration	Sample_Type	AAC75089_1	6W	0.00473519	0.00109239	420	178	1.83678e-05	0.000215744	0	0	0	1	0	0	0	0	0	0	0	0	0	0	0	0	0	0	1	0	0	0	0	0	0	0	0	0	0	0	0	0	0	0	0
ANK04027_1	ARO:3003838	gadW	resistance-nodulation-cell division (RND) antibiotic efflux pump	macrolide antibiotic;fluoroquinolone antibiotic;penam	antibiotic efflux	Sample_Type	ANK04027_1	6W	0.00200938	0.000466145	420	131	2.03882e-05	0.000235483	0	1	0	0	0	0	0	0	0	0	0	0	1	0	0	0	0	0	0	0	0	1	0	0	0	0	0	0	0	1	0	0	0	0	0
YP_490697_1	ARO:3000491	acrD	resistance-nodulation-cell division (RND) antibiotic efflux pump	aminoglycoside antibiotic	antibiotic efflux	Sample_Type	YP_490697_1	6W	0.00451624	0.0010612	420	235	2.58151e-05	0.000293277	0	1	0	0	0	0	0	0	0	1	0	0	0	0	0	0	0	0	0	0	0	0	0	0	0	0	0	0	0	0	0	0	0	0	0
AAC76093_1	ARO:3002986	bacA	undecaprenyl pyrophosphate related proteins	peptide antibiotic	antibiotic target alteration	Sample_Type	AAC76093_1	6W	0.00433978	0.00103187	420	231	3.19474e-05	0.00035709	0	0	0	1	0	0	0	0	0	0	0	0	0	0	0	0	0	0	1	0	0	0	0	0	0	0	0	0	0	0	0	0	0	0	0
AAC75733_1	ARO:3000074	emrB	major facilitator superfamily (MFS) antibiotic efflux pump	fluoroquinolone antibiotic	antibiotic efflux	Sample_Type	AAC75733_1	6W	0.00159895	0.000382066	420	187	3.48789e-05	0.000383668	0	1	0	0	0	0	0	0	0	0	0	0	0	0	0	0	0	0	0	0	0	1	0	0	0	0	0	0	0	0	0	0	0	0	0
AAC75314_1	ARO:3003578	pmrF	pmr phosphoethanolamine transferase	peptide antibiotic	antibiotic target alteration	Sample_Type	AAC75314_1	6W	0.00120832	0.000299358	420	167	6.47298e-05	0.000690119	0	0	0	1	0	0	0	0	0	0	0	0	0	0	0	0	0	0	1	0	0	0	0	0	0	0	0	0	0	0	0	0	0	0	0
YP_005226137_1	ARO:3003966	Klebsiella pneumoniae OmpK35	General Bacterial Porin with reduced permeability to beta-lactams	monobactam;carbapenem;cephalosporin;cephamycin;penam;penem	reduced permeability to antibiotic;resistance by absence	Sample_Type	YP_005226137_1	6W	0.00549388	0.00137023	420	52	7.22547e-05	0.000758675	0	0	0	0	1	1	0	0	0	0	1	1	1	0	0	0	1	1	0	0	0	0	0	0	0	0	0	0	0	0	0	0	0	0	0
AAC75138_1	ARO:3001330	mdtD	resistance-nodulation-cell division (RND) antibiotic efflux pump	aminocoumarin antibiotic	antibiotic efflux	Sample_Type	AAC75138_1	6W	0.00163007	0.000407823	420	188	7.60036e-05	0.000786126	0	1	0	0	0	0	0	0	1	0	0	0	0	0	0	0	0	0	0	0	0	0	0	0	0	0	0	0	0	0	0	0	0	0	0
AIJ27543_1	ARO:3002629	ANT(6)-Ib	ANT(6)	aminoglycoside antibiotic	antibiotic inactivation	Sample_Type	AIJ27543_1	6W	-0.00710247	0.00179661	420	130	9.07164e-05	0.000924507	1	0	0	0	0	0	0	0	0	1	0	0	0	0	0	0	0	0	0	0	0	0	0	0	0	0	0	0	0	0	0	0	0	0	0
NP_417544_5	ARO:3000024	patA	ATP-binding cassette (ABC) antibiotic efflux pump	fluoroquinolone antibiotic	antibiotic efflux	Sample_Type	NP_417544_5	6W	0.00126818	0.000330278	420	171	0.000142527	0.00143146	0	1	0	0	0	0	0	0	0	0	0	0	0	0	0	0	0	0	0	0	0	1	0	0	0	0	0	0	0	0	0	0	0	0	0
NP_416715_1	ARO:3003952	yojI	ATP-binding cassette (ABC) antibiotic efflux pump	peptide antibiotic	antibiotic efflux	Sample_Type	NP_416715_1	6W	0.00134353	0.000355333	420	160	0.000179265	0.00177472	0	1	0	0	0	0	0	0	0	0	0	0	0	0	0	0	0	0	1	0	0	0	0	0	0	0	0	0	0	0	0	0	0	0	0
YP_008997285_1	ARO:3000615	mefA	major facilitator superfamily (MFS) antibiotic efflux pump	macrolide antibiotic	antibiotic efflux	Sample_Type	YP_008997285_1	6W	-0.00926766	0.00255912	420	138	0.000329509	0.00312808	0	1	0	0	0	0	0	0	0	0	0	0	0	0	0	0	0	0	0	0	0	0	0	0	0	0	0	0	0	1	0	0	0	0	0
BAE78083_1	ARO:3003549	mdtO	major facilitator superfamily (MFS) antibiotic efflux pump	nucleoside antibiotic;acridine dye	antibiotic efflux	Sample_Type	BAE78083_1	6W	0.00113937	0.000315897	420	163	0.000348069	0.00319136	0	1	0	0	0	0	0	1	0	0	0	0	0	0	0	0	0	0	0	0	0	0	0	0	0	0	0	0	0	0	0	0	0	0	0
AFK31666_1	ARO:3000567	tet(40)	major facilitator superfamily (MFS) antibiotic efflux pump	tetracycline antibiotic	antibiotic efflux	Sample_Type	AFK31666_1	6W	-0.0106745	0.00295648	420	115	0.000343189	0.00319136	0	1	0	0	0	0	0	0	0	0	0	0	0	1	0	0	0	0	0	0	0	0	0	0	0	0	0	0	0	0	0	0	0	0	0
AMP35312_1	ARO:3002831	vgaC	ATP-binding cassette (ABC) antibiotic efflux pump	streptogramin antibiotic;pleuromutilin antibiotic	antibiotic efflux	Sample_Type	AMP35312_1	6W	0.00362095	0.00100434	420	51	0.00034999	0.00319136	0	1	0	0	0	0	0	0	0	0	0	0	0	0	0	0	0	0	0	0	0	0	0	0	0	0	1	0	0	0	0	0	1	0	0
NP_415372_1	ARO:3003751	Escherichia coli nfsA mutations conferring resistance to nitrofurantoin	antibiotic resistant nfsA	nitrofuran antibiotic	antibiotic target alteration	Sample_Type	NP_415372_1	6W	0.000569236	0.000160942	420	82	0.000450865	0.00395505	0	0	0	1	0	0	0	0	0	0	0	0	0	0	0	0	0	0	0	0	0	0	0	1	0	0	0	0	0	0	0	0	0	0	0
AAA27471_1	ARO:3000205	tetX	tetracycline inactivation enzyme	glycylcycline;tetracycline antibiotic	antibiotic inactivation	Sample_Type	AAA27471_1	6W	-0.0106192	0.00304487	420	103	0.000539903	0.00467691	1	0	0	0	0	0	0	0	0	0	0	0	0	1	0	0	0	0	0	0	0	0	1	0	0	0	0	0	0	0	0	0	0	0	0
AAT46077_1	ARO:3000300	lsaA	ATP-binding cassette (ABC) antibiotic efflux pump	lincosamide antibiotic;streptogramin antibiotic;pleuromutilin antibiotic	antibiotic efflux	Sample_Type	AAT46077_1	6W	0.0035669	0.00102571	420	51	0.000559976	0.00479091	0	1	0	0	0	0	0	0	0	0	0	0	0	0	0	0	0	0	0	0	0	0	0	0	1	0	1	0	0	0	0	0	1	0	0
AGV10830_1	ARO:3002647	APH(3)-IIIa	APH(3)	aminoglycoside antibiotic	antibiotic inactivation	Sample_Type	AGV10830_1	6W	-0.00315727	0.000911069	420	49	0.000584915	0.00494325	1	0	0	0	0	0	0	0	0	1	0	0	0	0	0	0	0	0	0	0	0	0	0	0	0	0	0	0	0	0	0	0	0	0	0
YP_489201_1	ARO:3003390	Escherichia coli ompF with mutation conferring resistance to beta-lactm antibiotics	General Bacterial Porin with reduced permeability to beta-lactams	monobactam;penem;penam;carbapenem;cephamycin;cephalosporin	reduced permeability to antibiotic	Sample_Type	YP_489201_1	6W	0.000683701	0.000199492	420	121	0.000671167	0.00560384	0	0	0	0	0	1	0	0	0	0	1	1	1	0	0	0	1	1	0	0	0	0	0	0	0	0	0	0	0	0	0	0	0	0	0
BAC11911_1	ARO:3003551	emeA	multidrug and toxic compound extrusion (MATE) transporter	acridine dye	antibiotic efflux	Sample_Type	BAC11911_1	6W	0.00333543	0.000994727	420	53	0.000872987	0.00711741	0	1	0	0	0	0	0	1	0	0	0	0	0	0	0	0	0	0	0	0	0	0	0	0	0	0	0	0	0	0	0	0	0	0	0
AAC75135_2	ARO:3000792	mdtA	resistance-nodulation-cell division (RND) antibiotic efflux pump	aminocoumarin antibiotic	antibiotic efflux	Sample_Type	AAC75135_2	6W	0.00145842	0.000434764	420	183	0.00086871	0.00711741	0	1	0	0	0	0	0	0	1	0	0	0	0	0	0	0	0	0	0	0	0	0	0	0	0	0	0	0	0	0	0	0	0	0	0
CDO61513_1	ARO:3003948	efrA	ATP-binding cassette (ABC) antibiotic efflux pump	macrolide antibiotic;fluoroquinolone antibiotic;rifamycin antibiotic	antibiotic efflux	Sample_Type	CDO61513_1	6W	0.00399304	0.00122531	420	53	0.00121165	0.0096514	0	1	0	0	0	0	0	0	0	0	0	0	0	0	0	0	0	0	0	0	0	1	0	0	0	1	0	0	0	1	0	0	0	0	0
AAA88675_1	ARO:3000498	ErmF	Erm 23S ribosomal RNA methyltransferase	macrolide antibiotic;lincosamide antibiotic;streptogramin antibiotic	antibiotic target alteration	Sample_Type	AAA88675_1	6W	-0.017929	0.00553052	420	128	0.00128424	0.0101134	0	0	0	1	0	0	0	0	0	0	0	0	0	0	0	0	0	0	0	0	0	0	0	0	1	0	1	0	0	1	0	0	0	0	0
BAE78116_1	ARO:3003576	PmrC	pmr phosphoethanolamine transferase	peptide antibiotic	antibiotic target alteration	Sample_Type	BAE78116_1	6W	0.00151877	0.00047188	420	188	0.00139029	0.0108255	0	0	0	1	0	0	0	0	0	0	0	0	0	0	0	0	0	0	1	0	0	0	0	0	0	0	0	0	0	0	0	0	0	0	0
AAD01867_1	ARO:3002875	dfrE	trimethoprim resistant dihydrofolate reductase dfr	diaminopyrimidine antibiotic	antibiotic target replacement	Sample_Type	AAD01867_1	6W	0.00432946	0.00141405	420	59	0.00234468	0.0180541	0	0	0	0	0	0	1	0	0	0	0	0	0	0	0	0	0	0	0	1	0	0	0	0	0	0	0	0	0	0	0	0	0	0	0
CAC41371_1	ARO:3000196	tet32	tetracycline-resistant ribosomal protection protein	tetracycline antibiotic	antibiotic target protection	Sample_Type	CAC41371_1	6W	-0.00781594	0.00267323	420	137	0.00364885	0.0274854	0	0	1	0	0	0	0	0	0	0	0	0	0	1	0	0	0	0	0	0	0	0	0	0	0	0	0	0	0	0	0	0	0	0	0
AAF86219_1	ARO:3000375	ErmB	Erm 23S ribosomal RNA methyltransferase	macrolide antibiotic;lincosamide antibiotic;streptogramin antibiotic	antibiotic target alteration	Sample_Type	AAF86219_1	6W	-0.00976055	0.00342366	420	148	0.00457851	0.033399	0	0	0	1	0	0	0	0	0	0	0	0	0	0	0	0	0	0	0	0	0	0	0	0	1	0	1	0	0	1	0	0	0	0	0
AAC37034_1	ARO:3000522	ErmG	Erm 23S ribosomal RNA methyltransferase	macrolide antibiotic;lincosamide antibiotic;streptogramin antibiotic	antibiotic target alteration	Sample_Type	AAC37034_1	6W	-0.0127874	0.00456142	420	80	0.00529597	0.0382303	0	0	0	1	0	0	0	0	0	0	0	0	0	0	0	0	0	0	0	0	0	0	0	0	1	0	1	0	0	1	0	0	0	0	0
AAU10334_1	ARO:3002628	aad(6)	ANT(6)	aminoglycoside antibiotic	antibiotic inactivation	Sample_Type	AAU10334_1	6W	-0.00942594	0.00351086	420	67	0.00755026	0.0528519	1	0	0	0	0	0	0	0	0	1	0	0	0	0	0	0	0	0	0	0	0	0	0	0	0	0	0	0	0	0	0	0	0	0	0
AAA21532_1	ARO:3003559	cepA beta-lactamase	cepA beta-lactamase	cephalosporin	antibiotic inactivation	Sample_Type	AAA21532_1	6W	-0.00995743	0.0038769	420	112	0.0105682	0.0697503	1	0	0	0	0	0	0	0	0	0	1	0	0	0	0	0	0	0	0	0	0	0	0	0	0	0	0	0	0	0	0	0	0	0	0
AAC76298_1	ARO:3000502	acrF	resistance-nodulation-cell division (RND) antibiotic efflux pump	fluoroquinolone antibiotic;cephalosporin;cephamycin;penam	antibiotic efflux	Sample_Type	AAC76298_1	6W	0.00115638	0.000470983	420	198	0.0144912	0.0896643	0	1	0	0	0	0	0	0	0	0	1	1	1	0	0	0	0	0	0	0	0	1	0	0	0	0	0	0	0	0	0	0	0	0	0
NP_461214_1	ARO:3003926	Salmonella enterica gyrA conferring resistance to fluoroquinolones	fluoroquinolone resistant gyrA	fluoroquinolone antibiotic;nybomycin	antibiotic target alteration	Sample_Type	NP_461214_1	6W	0.000759031	0.000311598	420	94	0.0152765	0.0933513	0	0	0	1	0	0	0	0	0	0	0	0	0	0	0	0	0	0	0	0	0	1	0	0	0	0	0	0	0	0	0	0	0	0	0
AAY32951_1	ARO:3002837	lnuC	lincosamide nucleotidyltransferase (LNU)	lincosamide antibiotic	antibiotic inactivation	Sample_Type	AAY32951_1	6W	-0.00351126	0.00163093	420	63	0.0319052	0.179758	1	0	0	0	0	0	0	0	0	0	0	0	0	0	0	0	0	0	0	0	0	0	0	0	1	0	0	0	0	0	0	0	0	0	0
*bold indicates q-value < 0.01
Model adjusted for postnatal age of the infant, delivery mode, feeding mode, gestational age at birth, infant sex, and antibiotic use during the infant’s initial hospitalization
[truncated: 13 more columns]

## Sheet: Table S7
PERMANOVA of the Resistome
	Df	SumOfSqs	R2	F	Pr(>F)	BH Adjusted P-value
Intrapartum antibiotic exposure	1	2632.2	0.00259899	1.7369	0.0719281	0.107892
Gestational age	1	2092.17	0.00206578	1.38055	0.151848	0.195233
Delivery mode	1	6797.45	0.0067117	4.48542	0.001998	0.0035964
Feeding mode	2	24447.1	0.0241387	8.06593	0.000999001	0.00224775
Sample age (6-week vs. 1 year)	1	51099.5	0.0504549	33.7189	0.000999001	0.00224775
Antibiotic exposure during initial hospitalization	1	1717.81	0.00169614	1.13352	0.284715	0.284715
Sex	1	1892.42	0.00186855	1.24875	0.212787	0.239386
Centered log-ratio transformed relative abundance of E. coli	1	250567	0.247406	165.341	0.000999001	0.00224775
Individual	203	357831	0.353317	1.16316	0.000999001	0.00224775
Residual	207	313699	0.309742	NA	NA	NA
Total	419	1.01278e+06	1	NA	NA	NA

## Sheet: Table S8
Linear Models to Assess Difference between 1-Year and 6-Week Samples by Covariates
	Difference in centered log-ratio transformed E. coli	Difference in Number of Markers	Difference in Relative Abundance of Antimicrobial Resistance Genes
Cesarean section	4.05 (1.73 , 6.36)	18.48 (4.55 , 32.4)	719.75 (-1572.08 , 3011.59)
Intrapartum antibiotic exposure	-0.22 (-2.39 , 1.95)	5.13 (-7.96 , 18.21)	40.27 (-2112.61 , 2193.14)
Gestational age	-0.04 (-0.68 , 0.61)	-0.27 (-4.14 , 3.61)	-158.68 (-796.16 , 478.8)
Male	-1.18 (-3.07 , 0.72)	-9.46 (-20.88 , 1.96)	-1335.13 (-3214.44 , 544.18)
Antibiotics given to infant during initial hospitalization	0.38 (-4.96 , 5.73)	-13.97 (-46.15 , 18.21)	1623.46 (-3671.99 , 6918.91)
Meaningfully significant
Statistically significant
		=

## Sheet: Table S9
MaAsLin2 Analysis of HUMAnN2 Gene Families Adjusted for Covariates and Early-life Exposures
metadata	feature	value	coef	stderr	N	N.not.0	pval	qval
Sample_Type	GO:0005622: [CC] intracellular	6W	-0.0022974	0.00013269	420	420	7.36e-51	5.41e-47
Sample_Type	GO:0009360: [CC] DNA polymerase III complex	6W	-0.00011	7.16e-06	420	419	2.06e-42	7.57e-39
Sample_Type	GO:0005328: [MF] neurotransmitter:sodium symporter activity	6W	-0.0001042	6.95e-06	420	210	8.26e-41	2.02e-37
Sample_Type	GO:0006265: [BP] DNA topological change	6W	-0.0002512	1.69e-05	420	407	3.32e-40	6.1e-37
Sample_Type	GO:0000150: [MF] recombinase activity	6W	-0.0005689	3.88e-05	420	378	1.75e-39	2.57e-36
Sample_Type	GO:0000160: [BP] phosphorelay signal transduction system	6W	-0.0010207	7.09e-05	420	420	2.32e-38	2.84e-35
Sample_Type	GO:0000155: [MF] phosphorelay sensor kinase activity	6W	-0.0009553	6.71e-05	420	420	1.14e-37	1.19e-34
Sample_Type	GO:0009228: [BP] thiamine biosynthetic process	6W	-0.0001707	1.21e-05	420	420	2.21e-37	2.03e-34
Sample_Type	GO:0003824: [MF] catalytic activity	6W	-0.0014033	0.00010062	420	420	1.76e-36	1.43e-33
Sample_Type	GO:0015655: [MF] alanine:sodium symporter activity	6W	-0.0001009	7.28e-06	420	236	3.72e-36	2.73e-33
Sample_Type	GO:0003677: [MF] DNA binding	6W	-0.0049981	0.00036841	420	420	6.42e-35	4.29e-32
Sample_Type	GO:0003937: [MF] IMP cyclohydrolase activity	6W	-4.29e-05	3.21e-06	420	363	3.2e-34	1.96e-31
Sample_Type	GO:0006979: [BP] response to oxidative stress	6W	0.00021894	1.64e-05	420	401	5.19e-34	2.94e-31
Sample_Type	GO:0003896: [MF] DNA primase activity	6W	-0.0002073	1.61e-05	420	339	4.71e-32	2.47e-29
Sample_Type	GO:0046912: [MF] transferase activity, transferring acyl groups, acyl groups converted into alkyl on transfer	6W	-5.12e-05	3.99e-06	420	125	6.41e-32	3.14e-29
Sample_Type	GO:0003899: [MF] DNA-directed RNA polymerase activity	6W	-0.0001533	1.2e-05	420	420	8.37e-32	3.84e-29
Sample_Type	GO:0009847: [BP] spore germination	6W	-7.5e-05	5.98e-06	420	140	8e-31	3.46e-28
Sample_Type	GO:0015297: [MF] antiporter activity	6W	-0.0004531	3.62e-05	420	420	1.25e-30	5.1e-28
Sample_Type	GO:0009291: [BP] unidirectional conjugation	6W	-0.0001183	9.49e-06	420	251	1.69e-30	6.53e-28
Sample_Type	GO:0008168: [MF] methyltransferase activity	6W	-0.0005505	4.42e-05	420	420	1.91e-30	7.01e-28
Sample_Type	GO:0015969: [BP] guanosine tetraphosphate metabolic process	6W	-0.0001154	9.3e-06	420	352	3.02e-30	1.06e-27
Sample_Type	GO:0015991: [BP] ATP hydrolysis coupled proton transport	6W	-0.0002051	1.66e-05	420	420	3.6e-30	1.2e-27
Sample_Type	GO:0003918: [MF] DNA topoisomerase type II (ATP-hydrolyzing) activity	6W	-8.91e-05	7.36e-06	420	251	4.56e-29	1.35e-26
Sample_Type	GO:0016987: [MF] sigma factor activity	6W	-0.0009929	8.2e-05	420	420	4.6e-29	1.35e-26
Sample_Type	GO:0051536: [MF] iron-sulfur cluster binding	6W	-0.0004136	3.42e-05	420	420	4.28e-29	1.35e-26
Sample_Type	GO:0006352: [BP] DNA-templated transcription, initiation	6W	-0.0010163	8.43e-05	420	420	7.09e-29	2.01e-26
Sample_Type	GO:0042121: [BP] alginic acid biosynthetic process	6W	-5.18e-05	4.34e-06	420	85	1.82e-28	4.97e-26
Sample_Type	GO:0047334: [MF] diphosphate-fructose-6-phosphate 1-phosphotransferase activity	6W	-7.6e-05	6.38e-06	420	230	2.64e-28	6.93e-26
Sample_Type	GO:0006417: [BP] regulation of translation	6W	7.81e-05	6.58e-06	420	412	3.97e-28	1e-25
Sample_Type	GO:0042777: [BP] plasma membrane ATP synthesis coupled proton transport	6W	-0.0003086	2.6e-05	420	420	4.08e-28	1e-25
Sample_Type	GO:0004601: [MF] peroxidase activity	6W	9.26e-05	7.84e-06	420	221	5.59e-28	1.33e-25
Sample_Type	GO:0030091: [BP] protein repair	6W	8.49e-05	7.29e-06	420	157	2.57e-27	5.91e-25
Sample_Type	GO:0046933: [MF] proton-transporting ATP synthase activity, rotational mechanism	6W	-0.0003206	2.79e-05	420	420	9.15e-27	2.04e-24
Sample_Type	UNGROUPED	6W	0.0450922	0.00392313	420	420	1.04e-26	2.24e-24
Sample_Type	GO:0008408: [MF] 3-5 exonuclease activity	6W	-9.71e-05	8.45e-06	420	420	1.07e-26	2.25e-24
Sample_Type	GO:0043565: [MF] sequence-specific DNA binding	6W	-0.0016467	0.00014372	420	420	1.42e-26	2.9e-24
Sample_Type	GO:0008736: [MF] L-fucose isomerase activity	6W	-4.44e-05	3.88e-06	420	67	1.52e-26	3.02e-24
Sample_Type	GO:0004789: [MF] thiamine-phosphate diphosphorylase activity	6W	-5.9e-05	5.19e-06	420	256	3.28e-26	6.35e-24
Sample_Type	GO:0004004: [MF] ATP-dependent RNA helicase activity	6W	6.34e-05	5.6e-06	420	62	4.53e-26	8.53e-24
Sample_Type	GO:0004134: [MF] 4-alpha-glucanotransferase activity	6W	-5.77e-05	5.11e-06	420	174	6.41e-26	1.18e-23
Sample_Type	GO:0046961: [MF] proton-transporting ATPase activity, rotational mechanism	6W	-0.0001455	1.29e-05	420	412	9.43e-26	1.69e-23
Sample_Type	GO:0006865: [BP] amino acid transport	6W	0.00022344	1.99e-05	420	362	9.78e-26	1.71e-23
Sample_Type	GO:0015238: [MF] drug transmembrane transporter activity	6W	-0.0004537	4.06e-05	420	418	1.84e-25	3.14e-23
Sample_Type	GO:0005887: [CC] integral component of plasma membrane	6W	0.00079239	7.13e-05	420	420	2.74e-25	4.58e-23
Sample_Type	GO:0030435: [BP] sporulation resulting in formation of a cellular spore	6W	-0.0002273	2.05e-05	420	346	3.6e-25	5.89e-23
Sample_Type	GO:0006099: [BP] tricarboxylic acid cycle	6W	0.00018823	1.71e-05	420	418	7.73e-25	1.24e-22
Sample_Type	GO:0004764: [MF] shikimate 3-dehydrogenase (NADP+) activity	6W	-4.22e-05	3.84e-06	420	262	8.32e-25	1.3e-22
Sample_Type	GO:0004373: [MF] glycogen (starch) synthase activity	6W	-3.37e-05	3.08e-06	420	52	1.44e-24	2.21e-22
Sample_Type	GO:0009002: [MF] serine-type D-Ala-D-Ala carboxypeptidase activity	6W	-0.0001279	1.17e-05	420	325	1.9e-24	2.85e-22
Sample_Type	GO:0009116: [BP] nucleoside metabolic process	6W	-0.0001199	1.11e-05	420	419	3.34e-24	4.91e-22
Sample_Type	GO:0048037: [MF] cofactor binding	6W	5.65e-05	5.22e-06	420	91	3.44e-24	4.96e-22
Sample_Type	GO:0004132: [MF] dCMP deaminase activity	6W	-3.84e-05	3.56e-06	420	86	4.25e-24	6.01e-22
Sample_Type	GO:0015293: [MF] symporter activity	6W	0.00014657	1.36e-05	420	127	4.95e-24	6.86e-22
Sample_Type	GO:0006470: [BP] protein dephosphorylation	6W	5.69e-05	5.35e-06	420	45	1.62e-23	2.2e-21
Sample_Type	GO:0051188: [BP] cofactor biosynthetic process	6W	-5.9e-05	5.58e-06	420	182	2.54e-23	3.4e-21
Sample_Type	GO:0006261: [BP] DNA-dependent DNA replication	6W	-9.22e-05	8.76e-06	420	351	4.3e-23	5.65e-21
Sample_Type	GO:0045893: [BP] positive regulation of transcription, DNA-templated	6W	0.00018808	1.79e-05	420	223	5.41e-23	6.98e-21
Sample_Type	GO:0043752: [MF] adenosylcobinamide kinase activity	6W	-3.75e-05	3.6e-06	420	56	1.05e-22	1.34e-20
Sample_Type	GO:0006950: [BP] response to stress	6W	0.00017185	1.65e-05	420	419	1.08e-22	1.35e-20
Sample_Type	GO:0008878: [MF] glucose-1-phosphate adenylyltransferase activity	6W	-6.12e-05	5.89e-06	420	277	1.33e-22	1.63e-20
Sample_Type	GO:0003841: [MF] 1-acylglycerol-3-phosphate O-acyltransferase activity	6W	-4.5e-05	4.34e-06	420	96	1.55e-22	1.86e-20
Sample_Type	GO:0004633: [MF] phosphopantothenoylcysteine decarboxylase activity	6W	-3.33e-05	3.22e-06	420	51	2.06e-22	2.44e-20
Sample_Type	GO:0019344: [BP] cysteine biosynthetic process	6W	5.22e-05	5.06e-06	420	43	2.29e-22	2.68e-20
Sample_Type	GO:0016740: [MF] transferase activity	6W	-0.0008202	8.04e-05	420	420	6.24e-22	7.16e-20
Sample_Type	GO:0005524: [MF] ATP binding	6W	-0.0037287	0.00036607	420	420	6.98e-22	7.89e-20
Sample_Type	GO:0016779: [MF] nucleotidyltransferase activity	6W	-0.0002196	2.16e-05	420	405	8.63e-22	9.61e-20
Sample_Type	GO:0050897: [MF] cobalt ion binding	6W	5.73e-05	5.64e-06	420	46	8.99e-22	9.86e-20
Sample_Type	GO:0045261: [CC] proton-transporting ATP synthase complex, catalytic core F(1)	6W	-0.0001841	1.83e-05	420	420	1.83e-21	1.98e-19
Sample_Type	GO:0004632: [MF] phosphopantothenate--cysteine ligase activity	6W	-3.28e-05	3.26e-06	420	54	1.91e-21	2.04e-19
Sample_Type	GO:0006097: [BP] glyoxylate cycle	6W	7.39e-05	7.38e-06	420	75	2.62e-21	2.75e-19
Sample_Type	GO:0019262: [BP] N-acetylneuraminate catabolic process	6W	5.33e-05	5.33e-06	420	215	2.99e-21	3.1e-19
Sample_Type	GO:0009423: [BP] chorismate biosynthetic process	6W	-0.0001343	1.34e-05	420	420	3.29e-21	3.35e-19
[truncated: 1,180 more rows]
